# Supplementary material for: ﻿Geographically structured genetic and morphological variation in a new species of Cyrtodactylus (Squamata, Gekkonidae) from a karstic archipelago in western Cambodia
Source: Zookeys. 2025 Jun 4;1240:73–115. doi: 10.3897/zookeys.1240.139691 (PMC12159666; doi:10.3897/zookeys.1240.139691)
Supplement: XML Treatment for Cyrtodactylus kampingpoiensis [file zookeys.1240.139691-treatment1.xml]

<!DOCTYPE tp:taxon-treatment
  PUBLIC "-//TaxonX//DTD Taxonomic Treatment Publishing DTD v0 20100105//EN" "tax-treatment-NSO.dtd">
<tp:taxon-treatment xmlns:tp="http://www.plazi.org/taxpub"><tp:treatment-meta><kwd-group><label>Taxon classification</label><kwd>
                <named-content content-type="kingdom">Animalia</named-content>
              </kwd><kwd>
                <named-content content-type="order">Squamata</named-content>
              </kwd><kwd>
                <named-content content-type="family">Gekkonidae</named-content>
              </kwd></kwd-group><mixed-citation publication-type="journal"><person-group><name><surname>Quah</surname><given-names>Evan S. H.</given-names></name><name><surname>Grismer</surname><given-names>L. Lee</given-names></name><name><surname>Sinovas</surname><given-names>Pablo</given-names></name><name><surname>Chourn</surname><given-names>Phyroum</given-names></name><name><surname>Chhin</surname><given-names>Sophea</given-names></name><name><surname>Hun</surname><given-names>Seiha</given-names></name><name><surname>Cobos</surname><given-names>Anthony</given-names></name><name><surname>Geissler</surname><given-names>Peter</given-names></name><name><surname>Ching</surname><given-names>Christian</given-names></name><name><surname>Murdoch</surname><given-names>Matthew L.</given-names></name><name><surname>Thi</surname><given-names>Sothearen</given-names></name><name><surname>Gregory</surname><given-names>Jeren J.</given-names></name><name><surname>Nguyen</surname><given-names>Eddie</given-names></name><name><surname>Hernandez</surname><given-names>Alexis P.</given-names></name><name><surname>Kaatz</surname><given-names>Amanda</given-names></name><name><surname>Grismer</surname><given-names>Jesse L.</given-names></name></person-group><article-title>﻿Geographically structured genetic and morphological variation in a new species of <italic><tp:taxon-name><tp:taxon-name-part taxon-name-part-type="genus" reg="Cyrtodactylus">Cyrtodactylus</tp:taxon-name-part></tp:taxon-name></italic> (<tp:taxon-name><tp:taxon-name-part taxon-name-part-type="order">Squamata</tp:taxon-name-part></tp:taxon-name>, <tp:taxon-name><tp:taxon-name-part taxon-name-part-type="family">Gekkonidae</tp:taxon-name-part></tp:taxon-name>) from a karstic archipelago in western Cambodia</article-title><source>Zookeys</source><day>04</day><month>06</month><year>2025</year><volume>1240</volume><fpage>73</fpage><lpage>115</lpage><pub-id pub-id-type="doi">10.3897/zookeys.1240.139691</pub-id></mixed-citation></tp:treatment-meta><tp:nomenclature><label>﻿</label><tp:taxon-name>
              <object-id xmlns:xlink="http://www.w3.org/1999/xlink" content-type="arpha" xlink:type="simple">B6C6C44A-C6ED-5C0E-B5A2-A31253986196</object-id>
              <tp:taxon-name-part taxon-name-part-type="genus" reg="Cyrtodactylus">Cyrtodactylus</tp:taxon-name-part>
              <tp:taxon-name-part taxon-name-part-type="species" reg="kampingpoiensis">kampingpoiensis</tp:taxon-name-part>
              <object-id xmlns:xlink="http://www.w3.org/1999/xlink" content-type="zoobank" xlink:type="simple">https://zoobank.org/F5827770-1118-4C6D-8930-F3DC4E8FDD42</object-id>
            </tp:taxon-name><tp:taxon-status xmlns:xlink="http://www.w3.org/1999/xlink" xlink:type="simple">sp. nov.</tp:taxon-status><xref ref-type="fig" rid="F5">Figs 5</xref><xref ref-type="fig" rid="F6">, 6</xref><xref ref-type="fig" rid="F7">, 7</xref></tp:nomenclature><tp:treatment-sec sec-type="type material" id="SECID0EGHBI"><title>Type material.</title><p><bold><italic>Holotype</italic></bold> • Adult male (LSUHC 15206) collected from Phnom Kamping Poi, Banan District, Battambang Province, Cambodia at <named-content xmlns:xlink="http://www.w3.org/1999/xlink" content-type="dwc:verbatimCoordinates" xlink:type="simple"><named-content content-type="geo-json" specific-use="{&#34;type&#34;:&#34;Point&#34;,&#34;coordinates&#34;:[102.929967,13.096583]}" id="NCID0EUHBI" xlink:type="simple">13°5.795'N, 102°55.798'E</named-content></named-content>, at 114 m and nearby areas on 22 March 2024 by Pablo Sinovas, Seiha Hun, Phyroum Chourn, Matthew L. Murdoch, L. Lee Grismer, Evan S. H. Quah, Sothearen Thi, Christian Ching, and Anthony Cobos. <bold><italic>Paratypes</italic></bold> • Two adult males (LSUHC 15203 and 15211) and five adult females (LSUHC 15205, 15207, 15209–10, and 15212) bear the same collection data as the holotype. The type series was collected from 1530–2200 hrs.</p><fig id="F5" position="float" orientation="portrait"><object-id xmlns:xlink="http://www.w3.org/1999/xlink" content-type="doi" xlink:type="simple">10.3897/zookeys.1240.139691.figure5</object-id><object-id xmlns:xlink="http://www.w3.org/1999/xlink" content-type="arpha" xlink:type="simple">7746E2FA-FF21-5F12-923C-AD7786CB39C1</object-id><label>Figure 5.</label><caption><p>Adult male holotype of <italic><tp:taxon-name><tp:taxon-name-part taxon-name-part-type="genus" reg="Cyrtodactylus">Cyrtodactylus</tp:taxon-name-part><tp:taxon-name-part taxon-name-part-type="species" reg="kampingpoiensis">kampingpoiensis</tp:taxon-name-part></tp:taxon-name></italic> sp. nov. LSUHC 15206 <bold>A</bold> dorsal view <bold>B</bold> ventral view of gular region, throat, forelimbs, and feet <bold>C</bold> ventral view <bold>D</bold> ventral view of tail, pelvic region, hind limbs, and feet.</p></caption><graphic xmlns:xlink="http://www.w3.org/1999/xlink" xlink:href="zookeys-1240-073_article-139691__-g005.jpg" position="float" orientation="portrait" xlink:type="simple" id="oo_1344945.jpg"><uri content-type="original_file" xlink:type="simple">https://binary.pensoft.net/fig/1344945</uri></graphic></fig></tp:treatment-sec><tp:treatment-sec sec-type="material" id="SECID0E3IBI"><title>Additional specimens examined.</title><p>• Six hatchlings (LSUHC 15196– 200, and 151202) bear the same collection data as the type series. The specimens were too small to recover reliable morphometric and meristic data but were included in the phylogenetic analyses.</p><fig id="F6" position="float" orientation="portrait"><object-id xmlns:xlink="http://www.w3.org/1999/xlink" content-type="doi" xlink:type="simple">10.3897/zookeys.1240.139691.figure6</object-id><object-id xmlns:xlink="http://www.w3.org/1999/xlink" content-type="arpha" xlink:type="simple">F231C906-872B-5DAD-B9F7-43D538F4C2F1</object-id><label>Figure 6.</label><caption><p><italic><tp:taxon-name><tp:taxon-name-part taxon-name-part-type="genus" reg="Cyrtodactylus">Cyrtodactylus</tp:taxon-name-part><tp:taxon-name-part taxon-name-part-type="species" reg="kampingpoiensis">kampingpoiensis</tp:taxon-name-part></tp:taxon-name></italic> sp. nov. <bold>A</bold> adult male holotype LSUHC 15206 <bold>B</bold> gravid adult female LSUHC 15207 <bold>C</bold> adult female LSUHC 15205 <bold>D</bold> juvenile LSUHC 15176 <bold>E</bold> juvenile male LSUHC 15203.</p></caption><graphic xmlns:xlink="http://www.w3.org/1999/xlink" xlink:href="zookeys-1240-073_article-139691__-g006.jpg" position="float" orientation="portrait" xlink:type="simple" id="oo_1344946.jpg"><uri content-type="original_file" xlink:type="simple">https://binary.pensoft.net/fig/1344946</uri></graphic></fig></tp:treatment-sec><tp:treatment-sec sec-type="diagnosis" id="SECID0EDKBI"><title>Diagnosis.</title><p><italic><tp:taxon-name><tp:taxon-name-part taxon-name-part-type="genus" reg="Cyrtodactylus">Cyrtodactylus</tp:taxon-name-part><tp:taxon-name-part taxon-name-part-type="species" reg="kampingpoiensis">kampingpoiensis</tp:taxon-name-part></tp:taxon-name></italic> sp. nov. can be separated from all other species of the <italic><tp:taxon-name><tp:taxon-name-part taxon-name-part-type="genus" reg="Cyrtodactylus"/><tp:taxon-name-part taxon-name-part-type="species" reg="intermedius">intermedius</tp:taxon-name-part></tp:taxon-name></italic> group by the combination of having a maximum <abbrev xmlns:xlink="http://www.w3.org/1999/xlink" xlink:title="snout-vent length" id="ABBRID0E5KBI" xlink:type="simple">SVL</abbrev> of 79.6 mm (female); 9–11 supralabials; nine or 10 infralabials; 30–37 paravertebral tubercles; 19–21 rows of longitudinally arranged tubercles; 38–46 longitudinal rows of ventrals; 5–7 expanded subdigital lamellae on the fourth toe; 11–13 unmodified subdigital lamellae on the fourth toe; 18–20 total subdigital lamellae on the fourth toe; 26–34 total number of enlarged femorals; no femoral pores; 5–9 enlarged precloacals; 7–9 precloacal pores in males (<italic>n</italic> = 3); three or four rows of large post-precloacal scales; 0–3 postcloacal tubercles; four dark body bands; 11–13 dark caudal bands (<italic>n</italic> = 7); 10–12 light caudal bands (<italic>n</italic> = 7); body tubercles not greatly reduced and moderately keeled; caudal tubercles extend beyond base of tail; subcaudals transversely expanded but not extending up onto side of tail; enlarged femorals and enlarged precloacals not continuous; enlarged proximal femorals equal (rarely subequal, one of seven) in size to distal femorals; no interdigital pockets; dorsal pattern not faded; no distinct dark markings on the top of head; lightened centers in dark body bands variable; no dark markings in light interspaces between body bands; dark body bands equal in width to light interspaces; light interspaces not reduced to a narrow thin white band; dark body bands bordered by prominent white tubercles; dark caudal bands slightly wider than light caudal bands; light caudal bands bearing dark markings in adults; posterior margin of nuchal loop not smoothly rounded (Table <xref ref-type="table" rid="T4">4</xref>; Fig. <xref ref-type="fig" rid="F7">7</xref>; Suppl. materials <xref ref-type="supplementary-material" rid="S3">3</xref>, <xref ref-type="supplementary-material" rid="S4">4</xref>).</p><table-wrap id="T4" position="float" orientation="portrait"><label>Table 4.</label><caption><p>Data for the type series of <italic><tp:taxon-name><tp:taxon-name-part taxon-name-part-type="genus" reg="Cyrtodactylus">Cyrtodactylus</tp:taxon-name-part><tp:taxon-name-part taxon-name-part-type="species" reg="kampingpoiensis">kampingpoiensis</tp:taxon-name-part></tp:taxon-name></italic> sp. nov. from Phnom Kamping Poi, Battambang Province, Cambodia.</p></caption><table id="TID0EWGCK" rules="all"><tbody><tr><th rowspan="1" colspan="1">Specimen</th><th rowspan="1" colspan="1">LSUHC 15206 holotype</th><th rowspan="1" colspan="1">LSUHC 15210 paratype</th><th rowspan="1" colspan="1">LSUHC 15205 paratype</th><th rowspan="1" colspan="1">LSUHC 15209 paratype</th><th rowspan="1" colspan="1">LSUHC 15207 paratype</th><th rowspan="1" colspan="1">LSUHC 15211 paratype</th><th rowspan="1" colspan="1">LSUHC 15203 paratype</th><th rowspan="1" colspan="1">LSUHC 15212 paratype</th></tr><tr><th rowspan="1" colspan="1">sex</th><th rowspan="1" colspan="1">m</th><th rowspan="1" colspan="1">f</th><th rowspan="1" colspan="1">f</th><th rowspan="1" colspan="1">f</th><th rowspan="1" colspan="1">f</th><th rowspan="1" colspan="1">m</th><th rowspan="1" colspan="1">m</th><th rowspan="1" colspan="1">f</th></tr><tr><td rowspan="1" colspan="9">
                      <bold>Meristic characters</bold>
                    </td></tr><tr><td rowspan="1" colspan="1">supralabials (<abbrev xmlns:xlink="http://www.w3.org/1999/xlink" xlink:title="supralabial scales" id="ABBRID0EUOBI" xlink:type="simple">SL</abbrev>)</td><td rowspan="1" colspan="1">9</td><td rowspan="1" colspan="1">11</td><td rowspan="1" colspan="1">10</td><td rowspan="1" colspan="1">11</td><td rowspan="1" colspan="1">11</td><td rowspan="1" colspan="1">10</td><td rowspan="1" colspan="1">10</td><td rowspan="1" colspan="1">11</td></tr><tr><td rowspan="1" colspan="1">infralabials (<abbrev xmlns:xlink="http://www.w3.org/1999/xlink" xlink:title="infralabial scales" id="ABBRID0EVPBI" xlink:type="simple">IL</abbrev>)</td><td rowspan="1" colspan="1">9</td><td rowspan="1" colspan="1">9</td><td rowspan="1" colspan="1">10</td><td rowspan="1" colspan="1">9</td><td rowspan="1" colspan="1">9</td><td rowspan="1" colspan="1">10</td><td rowspan="1" colspan="1">9</td><td rowspan="1" colspan="1">10</td></tr><tr><td rowspan="1" colspan="1">paravertebral tubercles (<abbrev xmlns:xlink="http://www.w3.org/1999/xlink" xlink:title="the number of paravertebral tubercles" id="ABBRID0EWQBI" xlink:type="simple">PVT</abbrev>)</td><td rowspan="1" colspan="1">32</td><td rowspan="1" colspan="1">37</td><td rowspan="1" colspan="1">34</td><td rowspan="1" colspan="1">34</td><td rowspan="1" colspan="1">35</td><td rowspan="1" colspan="1">31</td><td rowspan="1" colspan="1">30</td><td rowspan="1" colspan="1">34</td></tr><tr><td rowspan="1" colspan="1">longitudinal rows of tubercles (<abbrev xmlns:xlink="http://www.w3.org/1999/xlink" xlink:title="the number of longitudinal rows of body tubercles" id="ABBRID0EXRBI" xlink:type="simple">LRT</abbrev>)</td><td rowspan="1" colspan="1">20</td><td rowspan="1" colspan="1">21</td><td rowspan="1" colspan="1">20</td><td rowspan="1" colspan="1">19</td><td rowspan="1" colspan="1">20</td><td rowspan="1" colspan="1">20</td><td rowspan="1" colspan="1">20</td><td rowspan="1" colspan="1">21</td></tr><tr><td rowspan="1" colspan="1">longitudinal rows of ventral scales (<abbrev xmlns:xlink="http://www.w3.org/1999/xlink" xlink:title="the number of longitudinal rows of ventral scales" id="ABBRID0EYSBI" xlink:type="simple">VS</abbrev>)</td><td rowspan="1" colspan="1">43</td><td rowspan="1" colspan="1">41</td><td rowspan="1" colspan="1">42</td><td rowspan="1" colspan="1">41</td><td rowspan="1" colspan="1">38</td><td rowspan="1" colspan="1">42</td><td rowspan="1" colspan="1">46</td><td rowspan="1" colspan="1">44</td></tr><tr><td rowspan="1" colspan="1">expanded subdigital lamellae on 4<sup>th</sup> toe (T4LE)</td><td rowspan="1" colspan="1">5</td><td rowspan="1" colspan="1">7</td><td rowspan="1" colspan="1">6</td><td rowspan="1" colspan="1">7</td><td rowspan="1" colspan="1">7</td><td rowspan="1" colspan="1">7</td><td rowspan="1" colspan="1">7</td><td rowspan="1" colspan="1">7</td></tr><tr><td rowspan="1" colspan="1">unmodified subdigital lamellae on 4<sup>th</sup> toe (T4LU)</td><td rowspan="1" colspan="1">13</td><td rowspan="1" colspan="1">13</td><td rowspan="1" colspan="1">12</td><td rowspan="1" colspan="1">11</td><td rowspan="1" colspan="1">12</td><td rowspan="1" colspan="1">12</td><td rowspan="1" colspan="1">11</td><td rowspan="1" colspan="1">12</td></tr><tr><td rowspan="1" colspan="1">total subdigital lamellae on 4<sup>th</sup> toe (T4TL)</td><td rowspan="1" colspan="1">18</td><td rowspan="1" colspan="1">20</td><td rowspan="1" colspan="1">18</td><td rowspan="1" colspan="1">19</td><td rowspan="1" colspan="1">19</td><td rowspan="1" colspan="1">19</td><td rowspan="1" colspan="1">18</td><td rowspan="1" colspan="1">19</td></tr><tr><td rowspan="1" colspan="1">enlarged femoral scales (R,L)</td><td rowspan="1" colspan="1">16+18</td><td rowspan="1" colspan="1">15+14</td><td rowspan="1" colspan="1">17+13</td><td rowspan="1" colspan="1">14+15</td><td rowspan="1" colspan="1">13+15</td><td rowspan="1" colspan="1">13+15</td><td rowspan="1" colspan="1">13+13</td><td rowspan="1" colspan="1">13+14</td></tr><tr><td rowspan="1" colspan="1">total enlarged femoral scales (<abbrev xmlns:xlink="http://www.w3.org/1999/xlink" xlink:title="total number of enlarged femoral scales from each thigh" id="ABBRID0ESXBI" xlink:type="simple">TFS</abbrev>)</td><td rowspan="1" colspan="1">34</td><td rowspan="1" colspan="1">29</td><td rowspan="1" colspan="1">30</td><td rowspan="1" colspan="1">29</td><td rowspan="1" colspan="1">28</td><td rowspan="1" colspan="1">28</td><td rowspan="1" colspan="1">26</td><td rowspan="1" colspan="1">27</td></tr><tr><td rowspan="1" colspan="1">femoral pores</td><td rowspan="1" colspan="1">0</td><td rowspan="1" colspan="1">0</td><td rowspan="1" colspan="1">0</td><td rowspan="1" colspan="1">0</td><td rowspan="1" colspan="1">0</td><td rowspan="1" colspan="1">0</td><td rowspan="1" colspan="1">0</td><td rowspan="1" colspan="1">0</td></tr><tr><td rowspan="1" colspan="1">enlarged precolacal scales (<abbrev xmlns:xlink="http://www.w3.org/1999/xlink" xlink:title="precloacal scales" id="ABBRID0EPZBI" xlink:type="simple">PS</abbrev>)</td><td rowspan="1" colspan="1">9</td><td rowspan="1" colspan="1">5</td><td rowspan="1" colspan="1">6</td><td rowspan="1" colspan="1">7</td><td rowspan="1" colspan="1">6</td><td rowspan="1" colspan="1">9</td><td rowspan="1" colspan="1">8</td><td rowspan="1" colspan="1">9</td></tr><tr><td rowspan="1" colspan="1">precloacal pores (<abbrev xmlns:xlink="http://www.w3.org/1999/xlink" xlink:title="the number of precloacal pores in" id="ABBRID0EQ1BI" xlink:type="simple">PP</abbrev>)</td><td rowspan="1" colspan="1">3L, 4R, gap 2</td><td rowspan="1" colspan="1">0</td><td rowspan="1" colspan="1">0</td><td rowspan="1" colspan="1">0</td><td rowspan="1" colspan="1">0</td><td rowspan="1" colspan="1">9</td><td rowspan="1" colspan="1">8</td><td rowspan="1" colspan="1">0</td></tr><tr><td rowspan="1" colspan="1">post-precloacal scale rows (<abbrev xmlns:xlink="http://www.w3.org/1999/xlink" xlink:title="the number of rows of enlarged post-precloacal scales" id="ABBRID0ER2BI" xlink:type="simple">PPS</abbrev>)</td><td rowspan="1" colspan="1">3</td><td rowspan="1" colspan="1">3</td><td rowspan="1" colspan="1">3</td><td rowspan="1" colspan="1">4</td><td rowspan="1" colspan="1">3</td><td rowspan="1" colspan="1">3</td><td rowspan="1" colspan="1">3</td><td rowspan="1" colspan="1">3</td></tr><tr><td rowspan="1" colspan="1">postcloacal tubercles (<abbrev xmlns:xlink="http://www.w3.org/1999/xlink" xlink:title="the number of postcloacal tubercles" id="ABBRID0ES3BI" xlink:type="simple">PCT</abbrev>)</td><td rowspan="1" colspan="1">3</td><td rowspan="1" colspan="1">0</td><td rowspan="1" colspan="1">2 small</td><td rowspan="1" colspan="1">3 small</td><td rowspan="1" colspan="1">3 small</td><td rowspan="1" colspan="1">3</td><td rowspan="1" colspan="1">3</td><td rowspan="1" colspan="1">3</td></tr><tr><td rowspan="1" colspan="9">
                      <bold>Categorical characters</bold>
                    </td></tr><tr><td rowspan="1" colspan="1">subcaudals expanded</td><td rowspan="1" colspan="1">yes</td><td rowspan="1" colspan="1">yes</td><td rowspan="1" colspan="1">yes</td><td rowspan="1" colspan="1">yes</td><td rowspan="1" colspan="1">yes</td><td rowspan="1" colspan="1">yes</td><td rowspan="1" colspan="1">yes</td><td rowspan="1" colspan="1">yes</td></tr><tr><td rowspan="1" colspan="1">subccaudals extend up onto lateral side of tail</td><td rowspan="1" colspan="1">no</td><td rowspan="1" colspan="1">no</td><td rowspan="1" colspan="1">no</td><td rowspan="1" colspan="1">no</td><td rowspan="1" colspan="1">no</td><td rowspan="1" colspan="1">no</td><td rowspan="1" colspan="1">no</td><td rowspan="1" colspan="1">no</td></tr><tr><td rowspan="1" colspan="1">body dark bands (<abbrev xmlns:xlink="http://www.w3.org/1999/xlink" xlink:title="number of dark body bands" id="ABBRID0ES6BI" xlink:type="simple">BB</abbrev>)</td><td rowspan="1" colspan="1">4</td><td rowspan="1" colspan="1">4</td><td rowspan="1" colspan="1">4</td><td rowspan="1" colspan="1">4</td><td rowspan="1" colspan="1">4</td><td rowspan="1" colspan="1">4</td><td rowspan="1" colspan="1">4 broken</td><td rowspan="1" colspan="1">4</td></tr><tr><td rowspan="1" colspan="1">dark caudal bands (<abbrev xmlns:xlink="http://www.w3.org/1999/xlink" xlink:title="number of dark-colored" id="ABBRID0ETACI" xlink:type="simple">DCB</abbrev>)</td><td rowspan="1" colspan="1">/</td><td rowspan="1" colspan="1">11</td><td rowspan="1" colspan="1">12</td><td rowspan="1" colspan="1">12</td><td rowspan="1" colspan="1">13</td><td rowspan="1" colspan="1">11</td><td rowspan="1" colspan="1">11</td><td rowspan="1" colspan="1">12</td></tr><tr><td rowspan="1" colspan="1">light caudal bands (<abbrev xmlns:xlink="http://www.w3.org/1999/xlink" xlink:title="and the number of light-colored caudal bands" id="ABBRID0EUBCI" xlink:type="simple">LCB</abbrev>)</td><td rowspan="1" colspan="1">/</td><td rowspan="1" colspan="1">10</td><td rowspan="1" colspan="1">11</td><td rowspan="1" colspan="1">11</td><td rowspan="1" colspan="1">12</td><td rowspan="1" colspan="1">10</td><td rowspan="1" colspan="1">10</td><td rowspan="1" colspan="1">11</td></tr><tr><td rowspan="1" colspan="1">body tubercles greatly reduced (<abbrev xmlns:xlink="http://www.w3.org/1999/xlink" xlink:title="body tubercles greatly reduced or not" id="ABBRID0EVCCI" xlink:type="simple">Tub-red</abbrev>)</td><td rowspan="1" colspan="1">no</td><td rowspan="1" colspan="1">no</td><td rowspan="1" colspan="1">no</td><td rowspan="1" colspan="1">no</td><td rowspan="1" colspan="1">no</td><td rowspan="1" colspan="1">no</td><td rowspan="1" colspan="1">no</td><td rowspan="1" colspan="1">no</td></tr><tr><td rowspan="1" colspan="1">body tubercles moderately keeled (<abbrev xmlns:xlink="http://www.w3.org/1999/xlink" xlink:title="body tubercles weakly keeled or raised or moderately to strongly keeled" id="ABBRID0EWDCI" xlink:type="simple">Tub-kld</abbrev>)</td><td rowspan="1" colspan="1">yes</td><td rowspan="1" colspan="1">yes</td><td rowspan="1" colspan="1">yes</td><td rowspan="1" colspan="1">yes</td><td rowspan="1" colspan="1">yes</td><td rowspan="1" colspan="1">yes</td><td rowspan="1" colspan="1">yes</td><td rowspan="1" colspan="1">yes</td></tr><tr><td rowspan="1" colspan="1">caudal tubercles extend beyond base of tail (<abbrev xmlns:xlink="http://www.w3.org/1999/xlink" xlink:title="tubercles extending beyond base of tail or not" id="ABBRID0EXECI" xlink:type="simple">CT-ext</abbrev>)</td><td rowspan="1" colspan="1">yes</td><td rowspan="1" colspan="1">yes</td><td rowspan="1" colspan="1">yes</td><td rowspan="1" colspan="1">yes</td><td rowspan="1" colspan="1">yes</td><td rowspan="1" colspan="1">yes</td><td rowspan="1" colspan="1">yes</td><td rowspan="1" colspan="1">yes</td></tr><tr><td rowspan="1" colspan="1">subcaudals expanded (<abbrev xmlns:xlink="http://www.w3.org/1999/xlink" xlink:title="subcaudals expanded, being two to three times wider than long or not" id="ABBRID0EYFCI" xlink:type="simple">SubC-exp</abbrev>)</td><td rowspan="1" colspan="1">yes</td><td rowspan="1" colspan="1">yes</td><td rowspan="1" colspan="1">yes</td><td rowspan="1" colspan="1">yes</td><td rowspan="1" colspan="1">yes</td><td rowspan="1" colspan="1">yes</td><td rowspan="1" colspan="1">yes</td><td rowspan="1" colspan="1">yes</td></tr><tr><td rowspan="1" colspan="1">subccaudals extend up onto lateral side of tail (<abbrev xmlns:xlink="http://www.w3.org/1999/xlink" xlink:title="subcaudals extend onto lateral side of tail or not" id="ABBRID0EZGCI" xlink:type="simple">SubC-lat</abbrev>)</td><td rowspan="1" colspan="1">no</td><td rowspan="1" colspan="1">no</td><td rowspan="1" colspan="1">no</td><td rowspan="1" colspan="1">no</td><td rowspan="1" colspan="1">no</td><td rowspan="1" colspan="1">no</td><td rowspan="1" colspan="1">no</td><td rowspan="1" colspan="1">no</td></tr><tr><td rowspan="1" colspan="1">enlarged femoral and precloacal scales continuous (<abbrev xmlns:xlink="http://www.w3.org/1999/xlink" xlink:title="enlarged femoral and precloacal scales continuous or not" id="ABBRID0E1HCI" xlink:type="simple">FS-PS</abbrev>)</td><td rowspan="1" colspan="1">no</td><td rowspan="1" colspan="1">no</td><td rowspan="1" colspan="1">no</td><td rowspan="1" colspan="1">no</td><td rowspan="1" colspan="1">no</td><td rowspan="1" colspan="1">no</td><td rowspan="1" colspan="1">no</td><td rowspan="1" colspan="1">no</td></tr><tr><td rowspan="1" colspan="1">enlarged proximal femoral &lt; 1/2 size of distal femorals (<abbrev xmlns:xlink="http://www.w3.org/1999/xlink" xlink:title="enlarged proximal femoral scales ~1/2 size of distal femorals or not" id="ABBRID0E2ICI" xlink:type="simple">FS-sz</abbrev>)</td><td rowspan="1" colspan="1">equal</td><td rowspan="1" colspan="1">equal</td><td rowspan="1" colspan="1">equal</td><td rowspan="1" colspan="1">equal</td><td rowspan="1" colspan="1">equal</td><td rowspan="1" colspan="1">equal</td><td rowspan="1" colspan="1">equal</td><td rowspan="1" colspan="1">subequal</td></tr><tr><td rowspan="1" colspan="1">pocketing between digits of hind feet (<abbrev xmlns:xlink="http://www.w3.org/1999/xlink" xlink:title="interdigital pocketing present or absent" id="ABBRID0E3JCI" xlink:type="simple">Dig-pok</abbrev>)</td><td rowspan="1" colspan="1">no</td><td rowspan="1" colspan="1">no</td><td rowspan="1" colspan="1">no</td><td rowspan="1" colspan="1">no</td><td rowspan="1" colspan="1">no</td><td rowspan="1" colspan="1">no</td><td rowspan="1" colspan="1">no</td><td rowspan="1" colspan="1">no</td></tr><tr><td rowspan="1" colspan="1">dorsal pattern faded (CP_fd)</td><td rowspan="1" colspan="1">no</td><td rowspan="1" colspan="1">no</td><td rowspan="1" colspan="1">no</td><td rowspan="1" colspan="1">no</td><td rowspan="1" colspan="1">no</td><td rowspan="1" colspan="1">no</td><td rowspan="1" colspan="1">no</td><td rowspan="1" colspan="1">no</td></tr><tr><td rowspan="1" colspan="1">distinct dark pigmented blotches on top of head present (<abbrev xmlns:xlink="http://www.w3.org/1999/xlink" xlink:title="distinct dark-colored blotches the on top of the head or not" id="ABBRID0EZLCI" xlink:type="simple">HD-mrk</abbrev>)</td><td rowspan="1" colspan="1">no</td><td rowspan="1" colspan="1">no</td><td rowspan="1" colspan="1">no</td><td rowspan="1" colspan="1">no</td><td rowspan="1" colspan="1">no</td><td rowspan="1" colspan="1">no</td><td rowspan="1" colspan="1">no</td><td rowspan="1" colspan="1">no</td></tr><tr><td rowspan="1" colspan="1">dark body bands with lightened centers (<abbrev xmlns:xlink="http://www.w3.org/1999/xlink" xlink:title="dark dorsal body bands bearing lightened centers or not" id="ABBRID0E1MCI" xlink:type="simple">BB-cntr</abbrev>)</td><td rowspan="1" colspan="1">yes</td><td rowspan="1" colspan="1">weak</td><td rowspan="1" colspan="1">weak</td><td rowspan="1" colspan="1">weak</td><td rowspan="1" colspan="1">weak</td><td rowspan="1" colspan="1">weak</td><td rowspan="1" colspan="1">no</td><td rowspan="1" colspan="1">no</td></tr><tr><td rowspan="1" colspan="1">dark body markings in light interspaces (<abbrev xmlns:xlink="http://www.w3.org/1999/xlink" xlink:title="dark markings in light-colored dorsal interspaces or not" id="ABBRID0E2NCI" xlink:type="simple">BB-intr</abbrev>)</td><td rowspan="1" colspan="1">no</td><td rowspan="1" colspan="1">no</td><td rowspan="1" colspan="1">no</td><td rowspan="1" colspan="1">no</td><td rowspan="1" colspan="1">no</td><td rowspan="1" colspan="1">no</td><td rowspan="1" colspan="1">no</td><td rowspan="1" colspan="1">no</td></tr><tr><td rowspan="1" colspan="1">dark dorsal bands thin or ~ same width as light interspaces (<abbrev xmlns:xlink="http://www.w3.org/1999/xlink" xlink:title="width of dark-colored body bands thinner or approximately the same width as the light-colored interspaces" id="ABBRID0E3OCI" xlink:type="simple">BB-wd</abbrev>)</td><td rowspan="1" colspan="1">equal</td><td rowspan="1" colspan="1">equal</td><td rowspan="1" colspan="1">equal</td><td rowspan="1" colspan="1">equal</td><td rowspan="1" colspan="1">equal</td><td rowspan="1" colspan="1">equal</td><td rowspan="1" colspan="1">equal</td><td rowspan="1" colspan="1">equal</td></tr><tr><td rowspan="1" colspan="1">light interspaces reduced to a narrow thin white band</td><td rowspan="1" colspan="1">no</td><td rowspan="1" colspan="1">no</td><td rowspan="1" colspan="1">no</td><td rowspan="1" colspan="1">no</td><td rowspan="1" colspan="1">no</td><td rowspan="1" colspan="1">no</td><td rowspan="1" colspan="1">no</td><td rowspan="1" colspan="1">no</td></tr><tr><td rowspan="1" colspan="1">dark dorsal bands bordered by prominently colored white tubercles (Wht-tub)</td><td rowspan="1" colspan="1">yes</td><td rowspan="1" colspan="1">yes</td><td rowspan="1" colspan="1">yes</td><td rowspan="1" colspan="1">yes</td><td rowspan="1" colspan="1">yes</td><td rowspan="1" colspan="1">yes</td><td rowspan="1" colspan="1">yes</td><td rowspan="1" colspan="1">yes</td></tr><tr><td rowspan="1" colspan="1">dark caudal bands wider than light caudal bands (<abbrev xmlns:xlink="http://www.w3.org/1999/xlink" xlink:title="dark caudal bands wider than the light caudal bands or not" id="ABBRID0EVRCI" xlink:type="simple">DCB-wd</abbrev>)</td><td rowspan="1" colspan="1">yes</td><td rowspan="1" colspan="1">yes</td><td rowspan="1" colspan="1">yes</td><td rowspan="1" colspan="1">yes</td><td rowspan="1" colspan="1">yes</td><td rowspan="1" colspan="1">yes</td><td rowspan="1" colspan="1">yes</td><td rowspan="1" colspan="1">yes</td></tr><tr><td rowspan="1" colspan="1">light caudal bands bearing dark markings in adults (<abbrev xmlns:xlink="http://www.w3.org/1999/xlink" xlink:title="white caudal bands bearing dark markings in adults or not" id="ABBRID0EWSCI" xlink:type="simple">WCB-mrk</abbrev>)</td><td rowspan="1" colspan="1">yes</td><td rowspan="1" colspan="1">yes</td><td rowspan="1" colspan="1">yes</td><td rowspan="1" colspan="1">yes</td><td rowspan="1" colspan="1">yes</td><td rowspan="1" colspan="1">yes</td><td rowspan="1" colspan="1">yes</td><td rowspan="1" colspan="1">yes</td></tr><tr><td rowspan="1" colspan="9">
                      <bold>Morphometric characters (mm)</bold>
                    </td></tr><tr><td rowspan="1" colspan="1">
                      <abbrev xmlns:xlink="http://www.w3.org/1999/xlink" xlink:title="snout-vent length" id="ABBRID0E5TCI" xlink:type="simple">SVL</abbrev>
                    </td><td rowspan="1" colspan="1">78.9</td><td rowspan="1" colspan="1">71.1</td><td rowspan="1" colspan="1">71.4</td><td rowspan="1" colspan="1">79.6</td><td rowspan="1" colspan="1">77.9</td><td rowspan="1" colspan="1">71.0</td><td rowspan="1" colspan="1">53.0</td><td rowspan="1" colspan="1">79.0</td></tr><tr><td rowspan="1" colspan="1">TaiL</td><td rowspan="1" colspan="1">82.0</td><td rowspan="1" colspan="1">90.0</td><td rowspan="1" colspan="1">92.0</td><td rowspan="1" colspan="1">103.0</td><td rowspan="1" colspan="1">105.0</td><td rowspan="1" colspan="1">95.0</td><td rowspan="1" colspan="1">68.0</td><td rowspan="1" colspan="1">no tail</td></tr><tr><td rowspan="1" colspan="1">TaiW</td><td rowspan="1" colspan="1">7.3</td><td rowspan="1" colspan="1">6.6</td><td rowspan="1" colspan="1">5.8</td><td rowspan="1" colspan="1">7.4</td><td rowspan="1" colspan="1">6.8</td><td rowspan="1" colspan="1">5.8</td><td rowspan="1" colspan="1">4.4</td><td rowspan="1" colspan="1">6.4</td></tr><tr><td rowspan="1" colspan="1">
                      <abbrev xmlns:xlink="http://www.w3.org/1999/xlink" xlink:title="forearm length" id="ABBRID0EXWCI" xlink:type="simple">FL</abbrev>
                    </td><td rowspan="1" colspan="1">12.2</td><td rowspan="1" colspan="1">11.9</td><td rowspan="1" colspan="1">11.2</td><td rowspan="1" colspan="1">12.4</td><td rowspan="1" colspan="1">12.8</td><td rowspan="1" colspan="1">10.7</td><td rowspan="1" colspan="1">8.2</td><td rowspan="1" colspan="1">12.6</td></tr><tr><td rowspan="1" colspan="1">
                      <abbrev xmlns:xlink="http://www.w3.org/1999/xlink" xlink:title="tibia length" id="ABBRID0EYXCI" xlink:type="simple">TBL</abbrev>
                    </td><td rowspan="1" colspan="1">15</td><td rowspan="1" colspan="1">14.1</td><td rowspan="1" colspan="1">13.9</td><td rowspan="1" colspan="1">15.7</td><td rowspan="1" colspan="1">14.6</td><td rowspan="1" colspan="1">13.8</td><td rowspan="1" colspan="1">9.6</td><td rowspan="1" colspan="1">14.8</td></tr><tr><td rowspan="1" colspan="1">
                      <abbrev xmlns:xlink="http://www.w3.org/1999/xlink" xlink:title="axilla to groin length" id="ABBRID0EZYCI" xlink:type="simple">AG</abbrev>
                    </td><td rowspan="1" colspan="1">35.6</td><td rowspan="1" colspan="1">34.5</td><td rowspan="1" colspan="1">32.8</td><td rowspan="1" colspan="1">36.6</td><td rowspan="1" colspan="1">34.9</td><td rowspan="1" colspan="1">32.6</td><td rowspan="1" colspan="1">23.4</td><td rowspan="1" colspan="1">36.0</td></tr><tr><td rowspan="1" colspan="1">
                      <abbrev xmlns:xlink="http://www.w3.org/1999/xlink" xlink:title="head length" id="ABBRID0E1ZCI" xlink:type="simple">HL</abbrev>
                    </td><td rowspan="1" colspan="1">22.5</td><td rowspan="1" colspan="1">20.3</td><td rowspan="1" colspan="1">20.6</td><td rowspan="1" colspan="1">22.8</td><td rowspan="1" colspan="1">22.2</td><td rowspan="1" colspan="1">20.1</td><td rowspan="1" colspan="1">16.4</td><td rowspan="1" colspan="1">22.6</td></tr><tr><td rowspan="1" colspan="1">
                      <abbrev xmlns:xlink="http://www.w3.org/1999/xlink" xlink:title="head width" id="ABBRID0E21CI" xlink:type="simple">HW</abbrev>
                    </td><td rowspan="1" colspan="1">15.0</td><td rowspan="1" colspan="1">13.9</td><td rowspan="1" colspan="1">13.4</td><td rowspan="1" colspan="1">15.6</td><td rowspan="1" colspan="1">15.3</td><td rowspan="1" colspan="1">14.3</td><td rowspan="1" colspan="1">10.3</td><td rowspan="1" colspan="1">16.3</td></tr><tr><td rowspan="1" colspan="1">
                      <abbrev xmlns:xlink="http://www.w3.org/1999/xlink" xlink:title="head depth" id="ABBRID0E32CI" xlink:type="simple">HD</abbrev>
                    </td><td rowspan="1" colspan="1">8.7</td><td rowspan="1" colspan="1">9.0</td><td rowspan="1" colspan="1">8.4</td><td rowspan="1" colspan="1">10.2</td><td rowspan="1" colspan="1">8.4</td><td rowspan="1" colspan="1">7.8</td><td rowspan="1" colspan="1">6.4</td><td rowspan="1" colspan="1">9.9</td></tr><tr><td rowspan="1" colspan="1">
                      <abbrev xmlns:xlink="http://www.w3.org/1999/xlink" xlink:title="eye diameter" id="ABBRID0E43CI" xlink:type="simple">ED</abbrev>
                    </td><td rowspan="1" colspan="1">5.1</td><td rowspan="1" colspan="1">4.5</td><td rowspan="1" colspan="1">4.6</td><td rowspan="1" colspan="1">4.9</td><td rowspan="1" colspan="1">4.9</td><td rowspan="1" colspan="1">4.8</td><td rowspan="1" colspan="1">3.7</td><td rowspan="1" colspan="1">5.2</td></tr><tr><td rowspan="1" colspan="1">
                      <abbrev xmlns:xlink="http://www.w3.org/1999/xlink" xlink:title="eye to ear distance" id="ABBRID0E54CI" xlink:type="simple">EE</abbrev>
                    </td><td rowspan="1" colspan="1">6.8</td><td rowspan="1" colspan="1">5.8</td><td rowspan="1" colspan="1">5.5</td><td rowspan="1" colspan="1">6.1</td><td rowspan="1" colspan="1">6.2</td><td rowspan="1" colspan="1">5.8</td><td rowspan="1" colspan="1">4.6</td><td rowspan="1" colspan="1">6.3</td></tr><tr><td rowspan="1" colspan="1">
                      <abbrev xmlns:xlink="http://www.w3.org/1999/xlink" xlink:title="snout length" id="ABBRID0E65CI" xlink:type="simple">SN</abbrev>
                    </td><td rowspan="1" colspan="1">8.5</td><td rowspan="1" colspan="1">7.9</td><td rowspan="1" colspan="1">8.0</td><td rowspan="1" colspan="1">8.8</td><td rowspan="1" colspan="1">8.6</td><td rowspan="1" colspan="1">8.0</td><td rowspan="1" colspan="1">6.3</td><td rowspan="1" colspan="1">9.0</td></tr><tr><td rowspan="1" colspan="1">
                      <abbrev xmlns:xlink="http://www.w3.org/1999/xlink" xlink:title="eye to nostril distance" id="ABBRID0EAADI" xlink:type="simple">EN</abbrev>
                    </td><td rowspan="1" colspan="1">6.2</td><td rowspan="1" colspan="1">5.6</td><td rowspan="1" colspan="1">5.9</td><td rowspan="1" colspan="1">6.3</td><td rowspan="1" colspan="1">6.4</td><td rowspan="1" colspan="1">4.8</td><td rowspan="1" colspan="1">4.4</td><td rowspan="1" colspan="1">6.3</td></tr><tr><td rowspan="1" colspan="1">
                      <abbrev xmlns:xlink="http://www.w3.org/1999/xlink" xlink:title="interorbital distance" id="ABBRID0EBBDI" xlink:type="simple">IO</abbrev>
                    </td><td rowspan="1" colspan="1">5.1</td><td rowspan="1" colspan="1">4.8</td><td rowspan="1" colspan="1">4.4</td><td rowspan="1" colspan="1">5.1</td><td rowspan="1" colspan="1">5.4</td><td rowspan="1" colspan="1">4.2</td><td rowspan="1" colspan="1">3.9</td><td rowspan="1" colspan="1">5.2</td></tr><tr><td rowspan="1" colspan="1">
                      <abbrev xmlns:xlink="http://www.w3.org/1999/xlink" xlink:title="ear length" id="ABBRID0ECCDI" xlink:type="simple">EL</abbrev>
                    </td><td rowspan="1" colspan="1">1.9</td><td rowspan="1" colspan="1">2.1</td><td rowspan="1" colspan="1">2.1</td><td rowspan="1" colspan="1">2.2</td><td rowspan="1" colspan="1">2.3</td><td rowspan="1" colspan="1">1.7</td><td rowspan="1" colspan="1">1.6</td><td rowspan="1" colspan="1">1.9</td></tr><tr><td rowspan="1" colspan="1">
                      <abbrev xmlns:xlink="http://www.w3.org/1999/xlink" xlink:title="and internarial distance" id="ABBRID0EDDDI" xlink:type="simple">IN</abbrev>
                    </td><td rowspan="1" colspan="1">2.2</td><td rowspan="1" colspan="1">2.5</td><td rowspan="1" colspan="1">2.3</td><td rowspan="1" colspan="1">2.4</td><td rowspan="1" colspan="1">2.3</td><td rowspan="1" colspan="1">1.9</td><td rowspan="1" colspan="1">1.7</td><td rowspan="1" colspan="1">2.3</td></tr></tbody></table></table-wrap><fig id="F7" position="float" orientation="portrait"><object-id xmlns:xlink="http://www.w3.org/1999/xlink" content-type="doi" xlink:type="simple">10.3897/zookeys.1240.139691.figure7</object-id><object-id xmlns:xlink="http://www.w3.org/1999/xlink" content-type="arpha" xlink:type="simple">0FCCDE4F-4AC8-5823-AD61-3EC63BAD0604</object-id><label>Figure 7.</label><caption><p>Type series of <italic><tp:taxon-name><tp:taxon-name-part taxon-name-part-type="genus" reg="Cyrtodactylus">Cyrtodactylus</tp:taxon-name-part><tp:taxon-name-part taxon-name-part-type="species" reg="kampingpoiensis">kampingpoiensis</tp:taxon-name-part></tp:taxon-name></italic> sp. nov.</p></caption><graphic xmlns:xlink="http://www.w3.org/1999/xlink" xlink:href="zookeys-1240-073_article-139691__-g007.jpg" position="float" orientation="portrait" xlink:type="simple" id="oo_1344947.jpg"><uri content-type="original_file" xlink:type="simple">https://binary.pensoft.net/fig/1344947</uri></graphic></fig></tp:treatment-sec><tp:treatment-sec sec-type="description" id="SECID0EXEDI"><title>Description of holotype.</title><p>(Fig. <xref ref-type="fig" rid="F5">5</xref>; Table <xref ref-type="table" rid="T4">4</xref>). Adult male <abbrev xmlns:xlink="http://www.w3.org/1999/xlink" xlink:title="snout-vent length" id="ABBRID0EFFDI" xlink:type="simple">SVL</abbrev> 78.9 mm; head moderate in length (<abbrev xmlns:xlink="http://www.w3.org/1999/xlink" xlink:title="head length" id="ABBRID0EJFDI" xlink:type="simple">HL</abbrev>/<abbrev xmlns:xlink="http://www.w3.org/1999/xlink" xlink:title="snout-vent length" id="ABBRID0ENFDI" xlink:type="simple">SVL</abbrev> 0.29), width (<abbrev xmlns:xlink="http://www.w3.org/1999/xlink" xlink:title="head width" id="ABBRID0ERFDI" xlink:type="simple">HW</abbrev>/<abbrev xmlns:xlink="http://www.w3.org/1999/xlink" xlink:title="head length" id="ABBRID0EVFDI" xlink:type="simple">HL</abbrev> 0.67), somewhat flattened (<abbrev xmlns:xlink="http://www.w3.org/1999/xlink" xlink:title="head depth" id="ABBRID0EZFDI" xlink:type="simple">HD</abbrev>/<abbrev xmlns:xlink="http://www.w3.org/1999/xlink" xlink:title="head length" id="ABBRID0E4FDI" xlink:type="simple">HL</abbrev> 0.39), distinct from neck, triangular in dorsal profile; lores weakly concave anteriorly, weakly inflated posteriorly; prefrontal concave; canthus rostralis rounded; snout elongate (<abbrev xmlns:xlink="http://www.w3.org/1999/xlink" xlink:title="snout length" id="ABBRID0EBGDI" xlink:type="simple">SN</abbrev>/<abbrev xmlns:xlink="http://www.w3.org/1999/xlink" xlink:title="head length" id="ABBRID0EFGDI" xlink:type="simple">HL</abbrev> 0.38), slightly convex, rounded in dorsal profile; eye large (<abbrev xmlns:xlink="http://www.w3.org/1999/xlink" xlink:title="eye diameter" id="ABBRID0EJGDI" xlink:type="simple">ED</abbrev>/<abbrev xmlns:xlink="http://www.w3.org/1999/xlink" xlink:title="head length" id="ABBRID0ENGDI" xlink:type="simple">HL</abbrev> 0.23); ear opening elliptical, obliquely oriented, moderate in size; eye to ear distance slightly greater than diameter of eye; rostral rectangular, partially divided, bordered posteriorly by large left and right supranasals and a small internasal, bordered laterally by first supralabials; external nares bordered anteriorly by rostral, dorsally by large supranasal, posteriorly by two moderately sized postnasals, bordered ventrally by first supralabial; nine (R,L) rectangular supralabials tapering abruptly to below posterior margin of eye, first–sixth supralabials largest; nine (R, L) infralabials tapering smoothly to slightly past the termination of enlarged supralabials to corner of mouth; scales of rostrum and lores flat, much larger than granular scales on top of head and occiput; scales of occiput intermixed with small, rounded, tubercles; superciliaries elongate, largest dorsally; mental triangular, bordered laterally by first infralabials and posteriorly by large left and right trapezoidal postmentals contacting medially for ~ 40% of their length posterior to mental; one row of enlarged, sublabials extending posteriorly to seventh infralabials (R, L); gular and throat scales small, granular, grading posteriorly into slightly larger, flatter, smooth, imbricate, pectoral and ventral scales.</p><p>Body relatively long (<abbrev xmlns:xlink="http://www.w3.org/1999/xlink" xlink:title="axilla to groin length" id="ABBRID0ETGDI" xlink:type="simple">AG</abbrev>/<abbrev xmlns:xlink="http://www.w3.org/1999/xlink" xlink:title="snout-vent length" id="ABBRID0EXGDI" xlink:type="simple">SVL</abbrev> 0.45) with well-defined ventrolateral folds; dorsal scales small, granular, interspersed with moderately sized, keeled, semi-regularly arranged tubercles extending from occiput to beyond base of tail; ~ 20 longitudinal rows of tubercles at midbody; ~ 32 paravertebral tubercles; 43 flat, imbricate, ventral scales much larger than dorsal scales; seven enlarged pore-bearing precloacal scales, 4R, 3L separated by two poreless scales; no deep precloacal groove or depression; and three rows of large post-precloacal scales on midline.</p><p>Forelimbs moderate in length and stature (<abbrev xmlns:xlink="http://www.w3.org/1999/xlink" xlink:title="forearm length" id="ABBRID0E4GDI" xlink:type="simple">FL</abbrev>/<abbrev xmlns:xlink="http://www.w3.org/1999/xlink" xlink:title="snout-vent length" id="ABBRID0EBHDI" xlink:type="simple">SVL</abbrev> 0.15); granular scales of forelimbs larger than those on body, small rounded tubercles on dorsal surface of forearms; palmar scales rounded, juxtaposed; digits well-developed, inflected at basal interphalangeal joints, slightly narrower distal to inflections; subdigital lamellae transversely expanded, those proximal to joint inflections much wider than the nearly unmodified lamellae distal to inflections; claws well-developed, sheathed by a dorsal and ventral scale; hind limbs robust, wider and longer than forelimbs (<abbrev xmlns:xlink="http://www.w3.org/1999/xlink" xlink:title="tibia length" id="ABBRID0EFHDI" xlink:type="simple">TBL</abbrev>/<abbrev xmlns:xlink="http://www.w3.org/1999/xlink" xlink:title="snout-vent length" id="ABBRID0EJHDI" xlink:type="simple">SVL</abbrev> 0.19), covered dorsally by granular scales interspersed with moderately sized tubercles, larger and flatter scales anteriorly; ventral scales of thighs flat, imbricate, larger than dorsals; subtibial scales, flat, imbricate, slightly smaller than those of thigh; one row of 16(R)18(L) slightly enlarged femoral scales terminating distally before knee, not continuous with enlarged precloacal scales, and poreless; proximal femorals nearly same size as distal femorals, all femorals forming an abrupt union with smaller, granular, posteroventral scales of thigh; plantar scales flat, juxtaposed; digits well-developed, inflected at basal interphalangeal joints; claws well-developed, sheathed by a dorsal and ventral scale at base; and five (R,L) wide subdigital lamellae on fourth toe proximal to joint inflection, 13 (R,L) narrower lamellae distal to joint inflection, 18 total subdigital lamellae.</p><p>Tail long (<abbrev xmlns:xlink="http://www.w3.org/1999/xlink" xlink:title="tail length" id="ABBRID0EPHDI" xlink:type="simple">TL</abbrev>/<abbrev xmlns:xlink="http://www.w3.org/1999/xlink" xlink:title="snout-vent length" id="ABBRID0ETHDI" xlink:type="simple">SVL</abbrev> 1.04), partially regenerated, original portion 9.6 mm, regenerated portion 72.4 mm, 7.3 mm wide at base, tapering to a point; dorsal caudal scales of original portion of tail small, generally square, juxtaposed; median row of subcaudals significantly larger than dorsal caudals, transversely expanded, not extending dorsally onto lateral side of tail; body tubercles extending slightly beyond base of tail; hemipenal swellings at base of tail, three large postcloacal tubercles on both sides; and postcloacal scales flat, imbricate.</p></tp:treatment-sec><tp:treatment-sec sec-type="Color and pattern" id="SECID0EXHDI"><title>Color and pattern.</title><p>(Figs <xref ref-type="fig" rid="F5">5</xref>–<xref ref-type="fig" rid="F7">7</xref>). Ground color of top of head, limbs, and dorsum straw to light-brown; top of head immaculate; prominent dark-brown nuchal loop edged in light-yellow bearing a somewhat flat posterior border extends between postorbital regions across the nape; no dark-brown band on nape; four immaculate dark-brown, slightly wavy-edged, dorsal body bands edged with bright-white tubercles have slightly lightened centers and are equal in width to straw-colored interspaces, extend from shoulders to groin, terminating ventrally slightly above the ventrolateral folds; first dorsal band extends anteriorly across shoulders; light-colored dorsal interspaces immaculate; forelimbs and hind limbs generally immaculate; one dark-brown caudal band on original portion of tail; regenerated portion of tail straw-colored overlain with faint, dark, irregularly shaped markings; iris gold with thin black reticulations; venter beige with faint, dark shadowing on lateral edges of belly, limbs, and throat; and subcaudal region essentially unicolor light-brown.</p></tp:treatment-sec><tp:treatment-sec sec-type="etymology" id="SECID0EFIDI"><title>Etymology.</title><p>The species name <italic><tp:taxon-name><tp:taxon-name-part taxon-name-part-type="genus" reg="Cyrtodactylus"/><tp:taxon-name-part taxon-name-part-type="species" reg="kampingpoiensis">kampingpoiensis</tp:taxon-name-part></tp:taxon-name></italic> is in reference to the type locality at Phnom Kamping Poi, Banan District, Battambang Province, Cambodia (Fig. <xref ref-type="fig" rid="F1">1</xref>).</p></tp:treatment-sec><tp:treatment-sec sec-type="distribution" id="SECID0EZIDI"><title>Distribution.</title><p>The type series of <italic><tp:taxon-name><tp:taxon-name-part taxon-name-part-type="genus" reg="Cyrtodactylus">Cyrtodactylus</tp:taxon-name-part><tp:taxon-name-part taxon-name-part-type="species" reg="kampingpoiensis">kampingpoiensis</tp:taxon-name-part></tp:taxon-name></italic> sp. nov. is known only from the type locality at Phnom Kamping Poi, Banan District, Battambang Province, Cambodia (Fig. <xref ref-type="fig" rid="F1">1</xref>).</p></tp:treatment-sec><tp:treatment-sec sec-type="variation" id="SECID0EOJDI"><title>Variation.</title><p>(Figs <xref ref-type="fig" rid="F6">6</xref>, <xref ref-type="fig" rid="F7">7</xref>). The paratypes remarkedly approach the holotype in general coloration and pattern. The most notable variation pertains to the dorsal banding of the juvenile LSUHC 15203 whose third and fourth bands are broken on the midline and offset (Fig. <xref ref-type="fig" rid="F6">6</xref>). The overall pattern of LSUHC 15212 is far less bold than that of the holotype and the medial portion of its first band is posteriorly protracted. The juveniles have darker bands lacking lightened centers and are edged with yellow tubercles and there are no dark markings in the caudal interspaces. This is all accentuated in the hatchlings whose coloration is often slightly faded in the posterior ~ 25% of the tail. The precloacal pore series in the holotype is separated medially by two poreless scales whereas the pore-bearing precloacal scales on the paratypes are continuous. Differences in meristics, morphometrics, and categorical characters are detailed in Table <xref ref-type="table" rid="T4">4</xref> and Suppl. material <xref ref-type="supplementary-material" rid="S3">3</xref>.</p></tp:treatment-sec><tp:treatment-sec sec-type="Geographic variation" id="SECID0EIKDI"><title>Geographic variation.</title><p>(Tables <xref ref-type="table" rid="T3">3</xref>, <xref ref-type="table" rid="T5">5</xref>). Potential diagnostic differences in maximum <abbrev xmlns:xlink="http://www.w3.org/1999/xlink" xlink:title="snout-vent length" id="ABBRID0EWKDI" xlink:type="simple">SVL</abbrev>, meristics, and categorical characters between <italic><tp:taxon-name><tp:taxon-name-part taxon-name-part-type="genus" reg="Cyrtodactylus">Cyrtodactylus</tp:taxon-name-part><tp:taxon-name-part taxon-name-part-type="species" reg="kampingpoiensis">kampingpoiensis</tp:taxon-name-part></tp:taxon-name></italic> sp. nov. and all other species in the <italic><tp:taxon-name><tp:taxon-name-part taxon-name-part-type="genus" reg="Cyrtodactylus"/><tp:taxon-name-part taxon-name-part-type="species" reg="intermedius">intermedius</tp:taxon-name-part></tp:taxon-name></italic> group – except for species in the Battambang clade (used here in reference to all four populations) – are detailed in Suppl. material <xref ref-type="supplementary-material" rid="S4">4</xref>. <italic><tp:taxon-name><tp:taxon-name-part taxon-name-part-type="genus" reg="Cyrtodactylus">Cyrtodactylus</tp:taxon-name-part><tp:taxon-name-part taxon-name-part-type="species" reg="kampingpoiensis">kampingpoiensis</tp:taxon-name-part></tp:taxon-name></italic> sp. nov. has an uncorrected pairwise sequence divergence from the <italic><tp:taxon-name><tp:taxon-name-part taxon-name-part-type="genus" reg="Cyrtodactylus"/><tp:taxon-name-part taxon-name-part-type="species" reg="intermedius">intermedius</tp:taxon-name-part></tp:taxon-name></italic> group species ranging from 3.5–23.6% (Suppl. material <xref ref-type="supplementary-material" rid="S2">2</xref>). <italic><tp:taxon-name><tp:taxon-name-part taxon-name-part-type="genus" reg="Cyrtodactylus">Cyrtodactylus</tp:taxon-name-part><tp:taxon-name-part taxon-name-part-type="species" reg="kampingpoiensis">kampingpoiensis</tp:taxon-name-part></tp:taxon-name></italic> sp. nov. bears a 1.1–2.2% uncorrected pairwise sequence divergence from the other three populations. In meristics, it differs further from the P. Banan population in having a statistically significant fewer number of enlarged precloacals (<abbrev xmlns:xlink="http://www.w3.org/1999/xlink" xlink:title="precloacal scales" id="ABBRID0EXMDI" xlink:type="simple">PS</abbrev>; 5–9 vs 9–12), unmodified subdigital lamellae (<abbrev xmlns:xlink="http://www.w3.org/1999/xlink" xlink:title="the number of unexpanded subdigital lamellae on the fourth toe" id="ABBRID0E2MDI" xlink:type="simple">U4TL</abbrev>; 11–13 vs 13–16) and total number of subdigital lamellae (T4TL; 18–20 vs 20–23) (Table <xref ref-type="table" rid="T5">5</xref>). It differs further in morphometrics in having a statistically significant longer ear-eye distances (<abbrev xmlns:xlink="http://www.w3.org/1999/xlink" xlink:title="eye to ear distance" id="ABBRID0EDNDI" xlink:type="simple">EE</abbrev>), longer snout (<abbrev xmlns:xlink="http://www.w3.org/1999/xlink" xlink:title="snout length" id="ABBRID0EHNDI" xlink:type="simple">SN</abbrev>), and a shorter foreleg (<abbrev xmlns:xlink="http://www.w3.org/1999/xlink" xlink:title="tibia length" id="ABBRID0ELNDI" xlink:type="simple">TBL</abbrev>). The PERMANOVA analyses indicate that <italic><tp:taxon-name><tp:taxon-name-part taxon-name-part-type="genus" reg="Cyrtodactylus">Cyrtodactylus</tp:taxon-name-part><tp:taxon-name-part taxon-name-part-type="species" reg="kampingpoiensis">kampingpoiensis</tp:taxon-name-part></tp:taxon-name></italic> sp. nov. differs significantly in morphospace from the P. Banan population in the <abbrev xmlns:xlink="http://www.w3.org/1999/xlink" xlink:title="multiple factor analysis" id="ABBRID0E1NDI" xlink:type="simple">MFA</abbrev> (Figs <xref ref-type="fig" rid="F2">2B</xref>, <xref ref-type="fig" rid="F4">4C</xref>) and the meristic <abbrev xmlns:xlink="http://www.w3.org/1999/xlink" xlink:title="principle component analysis" id="ABBRID0EGODI" xlink:type="simple">PCA</abbrev> (Fig. <xref ref-type="fig" rid="F4">4C</xref>). Categorically, <italic><tp:taxon-name><tp:taxon-name-part taxon-name-part-type="genus" reg="Cyrtodactylus">C.</tp:taxon-name-part><tp:taxon-name-part taxon-name-part-type="species" reg="kampingpoiensis">kampingpoiensis</tp:taxon-name-part></tp:taxon-name></italic> sp. nov. differs from the P. Banan population in that its slightly enlarged femorals and enlarged precloacals are usually discontinuous versus being continuous (four of five specimens; Suppl. materials <xref ref-type="supplementary-material" rid="S3">3</xref>, <xref ref-type="supplementary-material" rid="S4">4</xref>); the dark body bands are equal in width to the light interspaces as opposed to being wider; and hatchings and small juveniles have only a slightly faded tail tip as opposed to a nearly immaculate white tail tip (Fig. <xref ref-type="fig" rid="F6">6D</xref> vs Fig. <xref ref-type="fig" rid="F9">9E</xref>).</p><table-wrap id="T5" position="float" orientation="portrait"><label>Table 5.</label><caption><p>Summary statistics for <italic><tp:taxon-name><tp:taxon-name-part taxon-name-part-type="genus" reg="Cyrtodactylus">C.</tp:taxon-name-part><tp:taxon-name-part taxon-name-part-type="species" reg="kampingpoiensis">kampingpoiensis</tp:taxon-name-part></tp:taxon-name></italic> sp. nov., the Phnom Banan population, the Phnom Sampeu population, and the Phnom Khpoh population.</p></caption><table id="TID0E1MEK" rules="all"><tbody><tr><td rowspan="1" colspan="15" style="background: #cfd0d2">Phnom Banan</td></tr><tr><td rowspan="1" colspan="1">
                      <bold>meristics</bold>
                    </td><td rowspan="1" colspan="1">
                      <bold>
                        <abbrev xmlns:xlink="http://www.w3.org/1999/xlink" xlink:title="supralabial scales" id="ABBRID0ESQDI" xlink:type="simple">SL</abbrev>
                      </bold>
                    </td><td rowspan="1" colspan="1">
                      <bold>
                        <abbrev xmlns:xlink="http://www.w3.org/1999/xlink" xlink:title="infralabial scales" id="ABBRID0E2QDI" xlink:type="simple">IL</abbrev>
                      </bold>
                    </td><td rowspan="1" colspan="1">
                      <bold>
                        <abbrev xmlns:xlink="http://www.w3.org/1999/xlink" xlink:title="the number of paravertebral tubercles" id="ABBRID0EERDI" xlink:type="simple">PVT</abbrev>
                      </bold>
                    </td><td rowspan="1" colspan="1">
                      <bold>
                        <abbrev xmlns:xlink="http://www.w3.org/1999/xlink" xlink:title="the number of longitudinal rows of body tubercles" id="ABBRID0ENRDI" xlink:type="simple">LRT</abbrev>
                      </bold>
                    </td><td rowspan="1" colspan="1">
                      <bold>
                        <abbrev xmlns:xlink="http://www.w3.org/1999/xlink" xlink:title="the number of longitudinal rows of ventral scales" id="ABBRID0EWRDI" xlink:type="simple">VS</abbrev>
                      </bold>
                    </td><td rowspan="1" colspan="1">
                      <bold>T4LE</bold>
                    </td><td rowspan="1" colspan="1">
                      <bold>T4LU</bold>
                    </td><td rowspan="1" colspan="1">
                      <bold>T4TL</bold>
                    </td><td rowspan="1" colspan="1">
                      <bold>
                        <abbrev xmlns:xlink="http://www.w3.org/1999/xlink" xlink:title="total number of enlarged femoral scales from each thigh" id="ABBRID0ERSDI" xlink:type="simple">TFS</abbrev>
                      </bold>
                    </td><td rowspan="1" colspan="1">
                      <bold>
                        <abbrev xmlns:xlink="http://www.w3.org/1999/xlink" xlink:title="precloacal scales" id="ABBRID0E1SDI" xlink:type="simple">PS</abbrev>
                      </bold>
                    </td><td rowspan="1" colspan="1">
                      <bold>
                        <abbrev xmlns:xlink="http://www.w3.org/1999/xlink" xlink:title="the number of rows of enlarged post-precloacal scales" id="ABBRID0EDTDI" xlink:type="simple">PPS</abbrev>
                      </bold>
                    </td><td rowspan="1" colspan="1">
                      <bold>
                        <abbrev xmlns:xlink="http://www.w3.org/1999/xlink" xlink:title="the number of postcloacal tubercles" id="ABBRID0EMTDI" xlink:type="simple">PCT</abbrev>
                      </bold>
                    </td><td rowspan="1" colspan="1"/><td rowspan="1" colspan="1"/></tr><tr><td rowspan="1" colspan="1">mean</td><td rowspan="1" colspan="1">10.2</td><td rowspan="1" colspan="1">9.8</td><td rowspan="1" colspan="1">35.4</td><td rowspan="1" colspan="1">19.2</td><td rowspan="1" colspan="1">41.6</td><td rowspan="1" colspan="1">7.4</td><td rowspan="1" colspan="1">14.4</td><td rowspan="1" colspan="1">21.8</td><td rowspan="1" colspan="1">24.8</td><td rowspan="1" colspan="1">10.2</td><td rowspan="1" colspan="1">2.8</td><td rowspan="1" colspan="1">3.2</td><td rowspan="1" colspan="1"/><td rowspan="1" colspan="1"/></tr><tr><td rowspan="1" colspan="1">sd</td><td rowspan="1" colspan="1">0.84</td><td rowspan="1" colspan="1">0.84</td><td rowspan="1" colspan="1">2.30</td><td rowspan="1" colspan="1">0.84</td><td rowspan="1" colspan="1">2.41</td><td rowspan="1" colspan="1">0.55</td><td rowspan="1" colspan="1">1.14</td><td rowspan="1" colspan="1">1.30</td><td rowspan="1" colspan="1">4.09</td><td rowspan="1" colspan="1">1.10</td><td rowspan="1" colspan="1">0.45</td><td rowspan="1" colspan="1">0.45</td><td rowspan="1" colspan="1"/><td rowspan="1" colspan="1"/></tr><tr><td rowspan="1" colspan="1">min</td><td rowspan="1" colspan="1">9</td><td rowspan="1" colspan="1">9</td><td rowspan="1" colspan="1">33</td><td rowspan="1" colspan="1">18</td><td rowspan="1" colspan="1">39</td><td rowspan="1" colspan="1">7</td><td rowspan="1" colspan="1">13</td><td rowspan="1" colspan="1">20</td><td rowspan="1" colspan="1">19</td><td rowspan="1" colspan="1">9</td><td rowspan="1" colspan="1">2</td><td rowspan="1" colspan="1">3</td><td rowspan="1" colspan="1"/><td rowspan="1" colspan="1"/></tr><tr><td rowspan="1" colspan="1">max</td><td rowspan="1" colspan="1">11</td><td rowspan="1" colspan="1">11</td><td rowspan="1" colspan="1">38</td><td rowspan="1" colspan="1">20</td><td rowspan="1" colspan="1">45</td><td rowspan="1" colspan="1">8</td><td rowspan="1" colspan="1">16</td><td rowspan="1" colspan="1">23</td><td rowspan="1" colspan="1">30</td><td rowspan="1" colspan="1">12</td><td rowspan="1" colspan="1">3</td><td rowspan="1" colspan="1">4</td><td rowspan="1" colspan="1"/><td rowspan="1" colspan="1"/></tr><tr><td rowspan="1" colspan="1">N</td><td rowspan="1" colspan="1">5</td><td rowspan="1" colspan="1">5</td><td rowspan="1" colspan="1">5</td><td rowspan="1" colspan="1">5</td><td rowspan="1" colspan="1">5</td><td rowspan="1" colspan="1">5</td><td rowspan="1" colspan="1">5</td><td rowspan="1" colspan="1">5</td><td rowspan="1" colspan="1">5</td><td rowspan="1" colspan="1">5</td><td rowspan="1" colspan="1">5</td><td rowspan="1" colspan="1">5</td><td rowspan="1" colspan="1"/><td rowspan="1" colspan="1"/></tr><tr><td rowspan="1" colspan="1">
                      <bold>morphometrics</bold>
                    </td><td rowspan="1" colspan="1">
                      <bold>
                        <abbrev xmlns:xlink="http://www.w3.org/1999/xlink" xlink:title="snout-vent length" id="ABBRID0EI2DI" xlink:type="simple">SVL</abbrev>
                      </bold>
                    </td><td rowspan="1" colspan="1">
                      <bold>
                        <abbrev xmlns:xlink="http://www.w3.org/1999/xlink" xlink:title="forearm length" id="ABBRID0ER2DI" xlink:type="simple">FL</abbrev>
                      </bold>
                    </td><td rowspan="1" colspan="1">
                      <bold>
                        <abbrev xmlns:xlink="http://www.w3.org/1999/xlink" xlink:title="tibia length" id="ABBRID0E12DI" xlink:type="simple">TBL</abbrev>
                      </bold>
                    </td><td rowspan="1" colspan="1">
                      <bold>
                        <abbrev xmlns:xlink="http://www.w3.org/1999/xlink" xlink:title="axilla to groin length" id="ABBRID0ED3DI" xlink:type="simple">AG</abbrev>
                      </bold>
                    </td><td rowspan="1" colspan="1">
                      <bold>
                        <abbrev xmlns:xlink="http://www.w3.org/1999/xlink" xlink:title="head length" id="ABBRID0EM3DI" xlink:type="simple">HL</abbrev>
                      </bold>
                    </td><td rowspan="1" colspan="1">
                      <bold>
                        <abbrev xmlns:xlink="http://www.w3.org/1999/xlink" xlink:title="head width" id="ABBRID0EV3DI" xlink:type="simple">HW</abbrev>
                      </bold>
                    </td><td rowspan="1" colspan="1">
                      <bold>
                        <abbrev xmlns:xlink="http://www.w3.org/1999/xlink" xlink:title="head depth" id="ABBRID0E53DI" xlink:type="simple">HD</abbrev>
                      </bold>
                    </td><td rowspan="1" colspan="1">
                      <bold>
                        <abbrev xmlns:xlink="http://www.w3.org/1999/xlink" xlink:title="eye diameter" id="ABBRID0EH4DI" xlink:type="simple">ED</abbrev>
                      </bold>
                    </td><td rowspan="1" colspan="1">
                      <bold>
                        <abbrev xmlns:xlink="http://www.w3.org/1999/xlink" xlink:title="eye to ear distance" id="ABBRID0EQ4DI" xlink:type="simple">EE</abbrev>
                      </bold>
                    </td><td rowspan="1" colspan="1">
                      <bold>
                        <abbrev xmlns:xlink="http://www.w3.org/1999/xlink" xlink:title="snout length" id="ABBRID0EZ4DI" xlink:type="simple">SN</abbrev>
                      </bold>
                    </td><td rowspan="1" colspan="1">
                      <bold>
                        <abbrev xmlns:xlink="http://www.w3.org/1999/xlink" xlink:title="eye to nostril distance" id="ABBRID0EC5DI" xlink:type="simple">EN</abbrev>
                      </bold>
                    </td><td rowspan="1" colspan="1">
                      <bold>
                        <abbrev xmlns:xlink="http://www.w3.org/1999/xlink" xlink:title="interorbital distance" id="ABBRID0EL5DI" xlink:type="simple">IO</abbrev>
                      </bold>
                    </td><td rowspan="1" colspan="1">
                      <bold>
                        <abbrev xmlns:xlink="http://www.w3.org/1999/xlink" xlink:title="ear length" id="ABBRID0EU5DI" xlink:type="simple">EL</abbrev>
                      </bold>
                    </td><td rowspan="1" colspan="1">
                      <bold>
                        <abbrev xmlns:xlink="http://www.w3.org/1999/xlink" xlink:title="and internarial distance" id="ABBRID0E45DI" xlink:type="simple">IN</abbrev>
                      </bold>
                    </td></tr><tr><td rowspan="1" colspan="1">mean</td><td rowspan="1" colspan="1">1.8477</td><td rowspan="1" colspan="1">1.0691</td><td rowspan="1" colspan="1">1.1673</td><td rowspan="1" colspan="1">1.5267</td><td rowspan="1" colspan="1">1.3165</td><td rowspan="1" colspan="1">1.1360</td><td rowspan="1" colspan="1">0.9285</td><td rowspan="1" colspan="1">0.6818</td><td rowspan="1" colspan="1">0.7279</td><td rowspan="1" colspan="1">0.9067</td><td rowspan="1" colspan="1">0.7826</td><td rowspan="1" colspan="1">0.6307</td><td rowspan="1" colspan="1">0.2856</td><td rowspan="1" colspan="1">0.3507</td></tr><tr><td rowspan="1" colspan="1">sd</td><td rowspan="1" colspan="1">0.05514</td><td rowspan="1" colspan="1">0.02585</td><td rowspan="1" colspan="1">0.01116</td><td rowspan="1" colspan="1">0.03584</td><td rowspan="1" colspan="1">0.00607</td><td rowspan="1" colspan="1">0.01535</td><td rowspan="1" colspan="1">0.01345</td><td rowspan="1" colspan="1">0.00718</td><td rowspan="1" colspan="1">0.03343</td><td rowspan="1" colspan="1">0.00724</td><td rowspan="1" colspan="1">0.00917</td><td rowspan="1" colspan="1">0.04445</td><td rowspan="1" colspan="1">0.05414</td><td rowspan="1" colspan="1">0.01534</td></tr><tr><td rowspan="1" colspan="1">min</td><td rowspan="1" colspan="1">1.7536</td><td rowspan="1" colspan="1">1.0324</td><td rowspan="1" colspan="1">1.1505</td><td rowspan="1" colspan="1">1.4994</td><td rowspan="1" colspan="1">1.3092</td><td rowspan="1" colspan="1">1.1126</td><td rowspan="1" colspan="1">0.9133</td><td rowspan="1" colspan="1">0.6724</td><td rowspan="1" colspan="1">0.6718</td><td rowspan="1" colspan="1">0.8985</td><td rowspan="1" colspan="1">0.7768</td><td rowspan="1" colspan="1">0.5906</td><td rowspan="1" colspan="1">0.1998</td><td rowspan="1" colspan="1">0.3344</td></tr><tr><td rowspan="1" colspan="1">max</td><td rowspan="1" colspan="1">1.8971</td><td rowspan="1" colspan="1">1.0999</td><td rowspan="1" colspan="1">1.1793</td><td rowspan="1" colspan="1">1.5822</td><td rowspan="1" colspan="1">1.3255</td><td rowspan="1" colspan="1">1.1484</td><td rowspan="1" colspan="1">0.9488</td><td rowspan="1" colspan="1">0.6897</td><td rowspan="1" colspan="1">0.7579</td><td rowspan="1" colspan="1">0.9184</td><td rowspan="1" colspan="1">0.7986</td><td rowspan="1" colspan="1">0.6915</td><td rowspan="1" colspan="1">0.3422</td><td rowspan="1" colspan="1">0.3713</td></tr><tr><td rowspan="1" colspan="1">N</td><td rowspan="1" colspan="1">5</td><td rowspan="1" colspan="1">5</td><td rowspan="1" colspan="1">5</td><td rowspan="1" colspan="1">5</td><td rowspan="1" colspan="1">5</td><td rowspan="1" colspan="1">5</td><td rowspan="1" colspan="1">5</td><td rowspan="1" colspan="1">5</td><td rowspan="1" colspan="1">5</td><td rowspan="1" colspan="1">5</td><td rowspan="1" colspan="1">5</td><td rowspan="1" colspan="1">5</td><td rowspan="1" colspan="1">5</td><td rowspan="1" colspan="1">5</td></tr><tr><td rowspan="1" colspan="15" style="background: #cfd0d2"><italic><tp:taxon-name><tp:taxon-name-part taxon-name-part-type="genus" reg="Cyrtodactylus">Cyrtodactylus</tp:taxon-name-part><tp:taxon-name-part taxon-name-part-type="species" reg="kampingpoiensis">kampingpoiensis</tp:taxon-name-part></tp:taxon-name></italic> sp. nov</td></tr><tr><td rowspan="1" colspan="1">
                      <bold>meristics</bold>
                    </td><td rowspan="1" colspan="1">
                      <bold>
                        <abbrev xmlns:xlink="http://www.w3.org/1999/xlink" xlink:title="supralabial scales" id="ABBRID0EFHAK" xlink:type="simple">SL</abbrev>
                      </bold>
                    </td><td rowspan="1" colspan="1">
                      <bold>
                        <abbrev xmlns:xlink="http://www.w3.org/1999/xlink" xlink:title="infralabial scales" id="ABBRID0EOHAK" xlink:type="simple">IL</abbrev>
                      </bold>
                    </td><td rowspan="1" colspan="1">
                      <bold>
                        <abbrev xmlns:xlink="http://www.w3.org/1999/xlink" xlink:title="the number of paravertebral tubercles" id="ABBRID0EXHAK" xlink:type="simple">PVT</abbrev>
                      </bold>
                    </td><td rowspan="1" colspan="1">
                      <bold>
                        <abbrev xmlns:xlink="http://www.w3.org/1999/xlink" xlink:title="the number of longitudinal rows of body tubercles" id="ABBRID0EAIAK" xlink:type="simple">LRT</abbrev>
                      </bold>
                    </td><td rowspan="1" colspan="1">
                      <bold>
                        <abbrev xmlns:xlink="http://www.w3.org/1999/xlink" xlink:title="the number of longitudinal rows of ventral scales" id="ABBRID0EJIAK" xlink:type="simple">VS</abbrev>
                      </bold>
                    </td><td rowspan="1" colspan="1">
                      <bold>T4LE</bold>
                    </td><td rowspan="1" colspan="1">
                      <bold>T4LU</bold>
                    </td><td rowspan="1" colspan="1">
                      <bold>T4TL</bold>
                    </td><td rowspan="1" colspan="1">
                      <bold>
                        <abbrev xmlns:xlink="http://www.w3.org/1999/xlink" xlink:title="total number of enlarged femoral scales from each thigh" id="ABBRID0EEJAK" xlink:type="simple">TFS</abbrev>
                      </bold>
                    </td><td rowspan="1" colspan="1">
                      <bold>
                        <abbrev xmlns:xlink="http://www.w3.org/1999/xlink" xlink:title="precloacal scales" id="ABBRID0ENJAK" xlink:type="simple">PS</abbrev>
                      </bold>
                    </td><td rowspan="1" colspan="1">
                      <bold>
                        <abbrev xmlns:xlink="http://www.w3.org/1999/xlink" xlink:title="the number of rows of enlarged post-precloacal scales" id="ABBRID0EWJAK" xlink:type="simple">PPS</abbrev>
                      </bold>
                    </td><td rowspan="1" colspan="1">
                      <bold>
                        <abbrev xmlns:xlink="http://www.w3.org/1999/xlink" xlink:title="the number of postcloacal tubercles" id="ABBRID0E6JAK" xlink:type="simple">PCT</abbrev>
                      </bold>
                    </td><td rowspan="1" colspan="1"/><td rowspan="1" colspan="1"/></tr><tr><td rowspan="1" colspan="1">mean</td><td rowspan="1" colspan="1">10.38</td><td rowspan="1" colspan="1">9.38</td><td rowspan="1" colspan="1">33.38</td><td rowspan="1" colspan="1">20.13</td><td rowspan="1" colspan="1">42.13</td><td rowspan="1" colspan="1">6.63</td><td rowspan="1" colspan="1">12.00</td><td rowspan="1" colspan="1">18.75</td><td rowspan="1" colspan="1">28.88</td><td rowspan="1" colspan="1">7.38</td><td rowspan="1" colspan="1">3.13</td><td rowspan="1" colspan="1">2.51</td><td rowspan="1" colspan="1"/><td rowspan="1" colspan="1"/></tr><tr><td rowspan="1" colspan="1">±sd</td><td rowspan="1" colspan="1">0.7440</td><td rowspan="1" colspan="1">0.5175</td><td rowspan="1" colspan="1">2.2638</td><td rowspan="1" colspan="1">0.6409</td><td rowspan="1" colspan="1">2.3566</td><td rowspan="1" colspan="1">0.7440</td><td rowspan="1" colspan="1">0.7559</td><td rowspan="1" colspan="1">0.7071</td><td rowspan="1" colspan="1">2.4165</td><td rowspan="1" colspan="1">1.5980</td><td rowspan="1" colspan="1">0.3536</td><td rowspan="1" colspan="1">1.0357</td><td rowspan="1" colspan="1"/><td rowspan="1" colspan="1"/></tr><tr><td rowspan="1" colspan="1">min</td><td rowspan="1" colspan="1">9</td><td rowspan="1" colspan="1">9</td><td rowspan="1" colspan="1">30</td><td rowspan="1" colspan="1">19</td><td rowspan="1" colspan="1">38</td><td rowspan="1" colspan="1">5</td><td rowspan="1" colspan="1">11</td><td rowspan="1" colspan="1">18</td><td rowspan="1" colspan="1">26</td><td rowspan="1" colspan="1">5</td><td rowspan="1" colspan="1">3</td><td rowspan="1" colspan="1">1</td><td rowspan="1" colspan="1"/><td rowspan="1" colspan="1"/></tr><tr><td rowspan="1" colspan="1">max</td><td rowspan="1" colspan="1">11</td><td rowspan="1" colspan="1">10</td><td rowspan="1" colspan="1">37</td><td rowspan="1" colspan="1">21</td><td rowspan="1" colspan="1">46</td><td rowspan="1" colspan="1">7</td><td rowspan="1" colspan="1">13</td><td rowspan="1" colspan="1">20</td><td rowspan="1" colspan="1">34</td><td rowspan="1" colspan="1">9</td><td rowspan="1" colspan="1">4</td><td rowspan="1" colspan="1">3</td><td rowspan="1" colspan="1"/><td rowspan="1" colspan="1"/></tr><tr><td rowspan="1" colspan="1">N</td><td rowspan="1" colspan="1">8</td><td rowspan="1" colspan="1">8</td><td rowspan="1" colspan="1">8</td><td rowspan="1" colspan="1">8</td><td rowspan="1" colspan="1">8</td><td rowspan="1" colspan="1">8</td><td rowspan="1" colspan="1">8</td><td rowspan="1" colspan="1">8</td><td rowspan="1" colspan="1">8</td><td rowspan="1" colspan="1">8</td><td rowspan="1" colspan="1">8</td><td rowspan="1" colspan="1">8</td><td rowspan="1" colspan="1"/><td rowspan="1" colspan="1"/></tr><tr><td rowspan="1" colspan="1">
                      <bold>morphometrics</bold>
                    </td><td rowspan="1" colspan="1">
                      <bold>
                        <abbrev xmlns:xlink="http://www.w3.org/1999/xlink" xlink:title="snout-vent length" id="ABBRID0E2RAK" xlink:type="simple">SVL</abbrev>
                      </bold>
                    </td><td rowspan="1" colspan="1">
                      <bold>
                        <abbrev xmlns:xlink="http://www.w3.org/1999/xlink" xlink:title="forearm length" id="ABBRID0EESAK" xlink:type="simple">FL</abbrev>
                      </bold>
                    </td><td rowspan="1" colspan="1">
                      <bold>
                        <abbrev xmlns:xlink="http://www.w3.org/1999/xlink" xlink:title="tibia length" id="ABBRID0ENSAK" xlink:type="simple">TBL</abbrev>
                      </bold>
                    </td><td rowspan="1" colspan="1">
                      <bold>
                        <abbrev xmlns:xlink="http://www.w3.org/1999/xlink" xlink:title="axilla to groin length" id="ABBRID0EWSAK" xlink:type="simple">AG</abbrev>
                      </bold>
                    </td><td rowspan="1" colspan="1">
                      <bold>
                        <abbrev xmlns:xlink="http://www.w3.org/1999/xlink" xlink:title="head length" id="ABBRID0E6SAK" xlink:type="simple">HL</abbrev>
                      </bold>
                    </td><td rowspan="1" colspan="1">
                      <bold>
                        <abbrev xmlns:xlink="http://www.w3.org/1999/xlink" xlink:title="head width" id="ABBRID0EITAK" xlink:type="simple">HW</abbrev>
                      </bold>
                    </td><td rowspan="1" colspan="1">
                      <bold>
                        <abbrev xmlns:xlink="http://www.w3.org/1999/xlink" xlink:title="head depth" id="ABBRID0ERTAK" xlink:type="simple">HD</abbrev>
                      </bold>
                    </td><td rowspan="1" colspan="1">
                      <bold>
                        <abbrev xmlns:xlink="http://www.w3.org/1999/xlink" xlink:title="eye diameter" id="ABBRID0E1TAK" xlink:type="simple">ED</abbrev>
                      </bold>
                    </td><td rowspan="1" colspan="1">
                      <bold>
                        <abbrev xmlns:xlink="http://www.w3.org/1999/xlink" xlink:title="eye to ear distance" id="ABBRID0EDUAK" xlink:type="simple">EE</abbrev>
                      </bold>
                    </td><td rowspan="1" colspan="1">
                      <bold>
                        <abbrev xmlns:xlink="http://www.w3.org/1999/xlink" xlink:title="snout length" id="ABBRID0EMUAK" xlink:type="simple">SN</abbrev>
                      </bold>
                    </td><td rowspan="1" colspan="1">
                      <bold>
                        <abbrev xmlns:xlink="http://www.w3.org/1999/xlink" xlink:title="eye to nostril distance" id="ABBRID0EVUAK" xlink:type="simple">EN</abbrev>
                      </bold>
                    </td><td rowspan="1" colspan="1">
                      <bold>
                        <abbrev xmlns:xlink="http://www.w3.org/1999/xlink" xlink:title="interorbital distance" id="ABBRID0E5UAK" xlink:type="simple">IO</abbrev>
                      </bold>
                    </td><td rowspan="1" colspan="1">
                      <bold>
                        <abbrev xmlns:xlink="http://www.w3.org/1999/xlink" xlink:title="ear length" id="ABBRID0EHVAK" xlink:type="simple">EL</abbrev>
                      </bold>
                    </td><td rowspan="1" colspan="1">
                      <bold>
                        <abbrev xmlns:xlink="http://www.w3.org/1999/xlink" xlink:title="and internarial distance" id="ABBRID0EQVAK" xlink:type="simple">IN</abbrev>
                      </bold>
                    </td></tr><tr><td rowspan="1" colspan="1">mean</td><td rowspan="1" colspan="1">1.8585</td><td rowspan="1" colspan="1">1.0603</td><td rowspan="1" colspan="1">1.1437</td><td rowspan="1" colspan="1">1.5222</td><td rowspan="1" colspan="1">1.3214</td><td rowspan="1" colspan="1">1.1539</td><td rowspan="1" colspan="1">0.9337</td><td rowspan="1" colspan="1">0.6737</td><td rowspan="1" colspan="1">0.7701</td><td rowspan="1" colspan="1">0.9109</td><td rowspan="1" colspan="1">0.7581</td><td rowspan="1" colspan="1">0.6777</td><td rowspan="1" colspan="1">0.2946</td><td rowspan="1" colspan="1">0.3418</td></tr><tr><td rowspan="1" colspan="1">±sd</td><td rowspan="1" colspan="1">0.05861</td><td rowspan="1" colspan="1">0.01463</td><td rowspan="1" colspan="1">0.01153</td><td rowspan="1" colspan="1">0.01162</td><td rowspan="1" colspan="1">0.00527</td><td rowspan="1" colspan="1">0.01282</td><td rowspan="1" colspan="1">0.03000</td><td rowspan="1" colspan="1">0.01147</td><td rowspan="1" colspan="1">0.01681</td><td rowspan="1" colspan="1">0.00693</td><td rowspan="1" colspan="1">0.02826</td><td rowspan="1" colspan="1">0.02548</td><td rowspan="1" colspan="1">0.04026</td><td rowspan="1" colspan="1">0.03511</td></tr><tr><td rowspan="1" colspan="1">min</td><td rowspan="1" colspan="1">1.7243</td><td rowspan="1" colspan="1">1.0405</td><td rowspan="1" colspan="1">1.1302</td><td rowspan="1" colspan="1">1.5113</td><td rowspan="1" colspan="1">1.3117</td><td rowspan="1" colspan="1">1.1355</td><td rowspan="1" colspan="1">0.8960</td><td rowspan="1" colspan="1">0.6601</td><td rowspan="1" colspan="1">0.7469</td><td rowspan="1" colspan="1">0.9004</td><td rowspan="1" colspan="1">0.6909</td><td rowspan="1" colspan="1">0.6311</td><td rowspan="1" colspan="1">0.2371</td><td rowspan="1" colspan="1">0.2866</td></tr><tr><td rowspan="1" colspan="1">max</td><td rowspan="1" colspan="1">1.9009</td><td rowspan="1" colspan="1">1.0860</td><td rowspan="1" colspan="1">1.1603</td><td rowspan="1" colspan="1">1.5483</td><td rowspan="1" colspan="1">1.3263</td><td rowspan="1" colspan="1">1.1750</td><td rowspan="1" colspan="1">0.9714</td><td rowspan="1" colspan="1">0.6893</td><td rowspan="1" colspan="1">0.8038</td><td rowspan="1" colspan="1">0.9247</td><td rowspan="1" colspan="1">0.7787</td><td rowspan="1" colspan="1">0.7102</td><td rowspan="1" colspan="1">0.3428</td><td rowspan="1" colspan="1">0.4054</td></tr><tr><td rowspan="1" colspan="1">N</td><td rowspan="1" colspan="1">8</td><td rowspan="1" colspan="1">8</td><td rowspan="1" colspan="1">8</td><td rowspan="1" colspan="1">8</td><td rowspan="1" colspan="1">8</td><td rowspan="1" colspan="1">8</td><td rowspan="1" colspan="1">8</td><td rowspan="1" colspan="1">8</td><td rowspan="1" colspan="1">8</td><td rowspan="1" colspan="1">8</td><td rowspan="1" colspan="1">8</td><td rowspan="1" colspan="1">8</td><td rowspan="1" colspan="1">8</td><td rowspan="1" colspan="1">8</td></tr><tr><td rowspan="1" colspan="15" style="background: #cfd0d2">Phnom Khpoh</td></tr><tr><td rowspan="1" colspan="1">
                      <bold>meristics</bold>
                    </td><td rowspan="1" colspan="1">
                      <bold>
                        <abbrev xmlns:xlink="http://www.w3.org/1999/xlink" xlink:title="supralabial scales" id="ABBRID0EL4AK" xlink:type="simple">SL</abbrev>
                      </bold>
                    </td><td rowspan="1" colspan="1">
                      <bold>
                        <abbrev xmlns:xlink="http://www.w3.org/1999/xlink" xlink:title="infralabial scales" id="ABBRID0EU4AK" xlink:type="simple">IL</abbrev>
                      </bold>
                    </td><td rowspan="1" colspan="1">
                      <bold>
                        <abbrev xmlns:xlink="http://www.w3.org/1999/xlink" xlink:title="the number of paravertebral tubercles" id="ABBRID0E44AK" xlink:type="simple">PVT</abbrev>
                      </bold>
                    </td><td rowspan="1" colspan="1">
                      <bold>
                        <abbrev xmlns:xlink="http://www.w3.org/1999/xlink" xlink:title="the number of longitudinal rows of body tubercles" id="ABBRID0EG5AK" xlink:type="simple">LRT</abbrev>
                      </bold>
                    </td><td rowspan="1" colspan="1">
                      <bold>
                        <abbrev xmlns:xlink="http://www.w3.org/1999/xlink" xlink:title="the number of longitudinal rows of ventral scales" id="ABBRID0EP5AK" xlink:type="simple">VS</abbrev>
                      </bold>
                    </td><td rowspan="1" colspan="1">
                      <bold>T4LE</bold>
                    </td><td rowspan="1" colspan="1">
                      <bold>T4LU</bold>
                    </td><td rowspan="1" colspan="1">
                      <bold>T4TL</bold>
                    </td><td rowspan="1" colspan="1">
                      <bold>
                        <abbrev xmlns:xlink="http://www.w3.org/1999/xlink" xlink:title="total number of enlarged femoral scales from each thigh" id="ABBRID0EK6AK" xlink:type="simple">TFS</abbrev>
                      </bold>
                    </td><td rowspan="1" colspan="1">
                      <bold>
                        <abbrev xmlns:xlink="http://www.w3.org/1999/xlink" xlink:title="precloacal scales" id="ABBRID0ET6AK" xlink:type="simple">PS</abbrev>
                      </bold>
                    </td><td rowspan="1" colspan="1">
                      <bold>
                        <abbrev xmlns:xlink="http://www.w3.org/1999/xlink" xlink:title="the number of rows of enlarged post-precloacal scales" id="ABBRID0E36AK" xlink:type="simple">PPS</abbrev>
                      </bold>
                    </td><td rowspan="1" colspan="1">
                      <bold>
                        <abbrev xmlns:xlink="http://www.w3.org/1999/xlink" xlink:title="the number of postcloacal tubercles" id="ABBRID0EFABK" xlink:type="simple">PCT</abbrev>
                      </bold>
                    </td><td rowspan="1" colspan="1"/><td rowspan="1" colspan="1"/></tr><tr><td rowspan="1" colspan="1">mean</td><td rowspan="1" colspan="1">10.7</td><td rowspan="1" colspan="1">9.3</td><td rowspan="1" colspan="1">28.7</td><td rowspan="1" colspan="1">17.0</td><td rowspan="1" colspan="1">40.0</td><td rowspan="1" colspan="1">6.7</td><td rowspan="1" colspan="1">13.0</td><td rowspan="1" colspan="1">19.7</td><td rowspan="1" colspan="1">26.0</td><td rowspan="1" colspan="1">9.3</td><td rowspan="1" colspan="1">3.0</td><td rowspan="1" colspan="1">2.3</td><td rowspan="1" colspan="1"/><td rowspan="1" colspan="1"/></tr><tr><td rowspan="1" colspan="1">sd</td><td rowspan="1" colspan="1">0.58</td><td rowspan="1" colspan="1">0.58</td><td rowspan="1" colspan="1">1.15</td><td rowspan="1" colspan="1">1.00</td><td rowspan="1" colspan="1">2.65</td><td rowspan="1" colspan="1">0.58</td><td rowspan="1" colspan="1">0.00</td><td rowspan="1" colspan="1">0.58</td><td rowspan="1" colspan="1">0.00</td><td rowspan="1" colspan="1">0.58</td><td rowspan="1" colspan="1">0.00</td><td rowspan="1" colspan="1">1.15</td><td rowspan="1" colspan="1"/><td rowspan="1" colspan="1"/></tr><tr><td rowspan="1" colspan="1">min</td><td rowspan="1" colspan="1">10</td><td rowspan="1" colspan="1">9</td><td rowspan="1" colspan="1">28</td><td rowspan="1" colspan="1">16</td><td rowspan="1" colspan="1">37</td><td rowspan="1" colspan="1">6</td><td rowspan="1" colspan="1">13</td><td rowspan="1" colspan="1">19</td><td rowspan="1" colspan="1">26</td><td rowspan="1" colspan="1">9</td><td rowspan="1" colspan="1">3</td><td rowspan="1" colspan="1">1</td><td rowspan="1" colspan="1"/><td rowspan="1" colspan="1"/></tr><tr><td rowspan="1" colspan="1">max</td><td rowspan="1" colspan="1">11</td><td rowspan="1" colspan="1">10</td><td rowspan="1" colspan="1">30</td><td rowspan="1" colspan="1">18</td><td rowspan="1" colspan="1">42</td><td rowspan="1" colspan="1">7</td><td rowspan="1" colspan="1">13</td><td rowspan="1" colspan="1">20</td><td rowspan="1" colspan="1">26</td><td rowspan="1" colspan="1">10</td><td rowspan="1" colspan="1">3</td><td rowspan="1" colspan="1">3</td><td rowspan="1" colspan="1"/><td rowspan="1" colspan="1"/></tr><tr><td rowspan="1" colspan="1">N</td><td rowspan="1" colspan="1">3</td><td rowspan="1" colspan="1">3</td><td rowspan="1" colspan="1">3</td><td rowspan="1" colspan="1">3</td><td rowspan="1" colspan="1">3</td><td rowspan="1" colspan="1">3</td><td rowspan="1" colspan="1">3</td><td rowspan="1" colspan="1">3</td><td rowspan="1" colspan="1">3</td><td rowspan="1" colspan="1">3</td><td rowspan="1" colspan="1">3</td><td rowspan="1" colspan="1">3</td><td rowspan="1" colspan="1"/><td rowspan="1" colspan="1"/></tr><tr><td rowspan="1" colspan="1">
                      <bold>morphometrics</bold>
                    </td><td rowspan="1" colspan="1">
                      <bold>
                        <abbrev xmlns:xlink="http://www.w3.org/1999/xlink" xlink:title="snout-vent length" id="ABBRID0EBIBK" xlink:type="simple">SVL</abbrev>
                      </bold>
                    </td><td rowspan="1" colspan="1">
                      <bold>
                        <abbrev xmlns:xlink="http://www.w3.org/1999/xlink" xlink:title="forearm length" id="ABBRID0EKIBK" xlink:type="simple">FL</abbrev>
                      </bold>
                    </td><td rowspan="1" colspan="1">
                      <bold>
                        <abbrev xmlns:xlink="http://www.w3.org/1999/xlink" xlink:title="tibia length" id="ABBRID0ETIBK" xlink:type="simple">TBL</abbrev>
                      </bold>
                    </td><td rowspan="1" colspan="1">
                      <bold>
                        <abbrev xmlns:xlink="http://www.w3.org/1999/xlink" xlink:title="axilla to groin length" id="ABBRID0E3IBK" xlink:type="simple">AG</abbrev>
                      </bold>
                    </td><td rowspan="1" colspan="1">
                      <bold>
                        <abbrev xmlns:xlink="http://www.w3.org/1999/xlink" xlink:title="head length" id="ABBRID0EFJBK" xlink:type="simple">HL</abbrev>
                      </bold>
                    </td><td rowspan="1" colspan="1">
                      <bold>
                        <abbrev xmlns:xlink="http://www.w3.org/1999/xlink" xlink:title="head width" id="ABBRID0EOJBK" xlink:type="simple">HW</abbrev>
                      </bold>
                    </td><td rowspan="1" colspan="1">
                      <bold>
                        <abbrev xmlns:xlink="http://www.w3.org/1999/xlink" xlink:title="head depth" id="ABBRID0EXJBK" xlink:type="simple">HD</abbrev>
                      </bold>
                    </td><td rowspan="1" colspan="1">
                      <bold>
                        <abbrev xmlns:xlink="http://www.w3.org/1999/xlink" xlink:title="eye diameter" id="ABBRID0EAKBK" xlink:type="simple">ED</abbrev>
                      </bold>
                    </td><td rowspan="1" colspan="1">
                      <bold>
                        <abbrev xmlns:xlink="http://www.w3.org/1999/xlink" xlink:title="eye to ear distance" id="ABBRID0EJKBK" xlink:type="simple">EE</abbrev>
                      </bold>
                    </td><td rowspan="1" colspan="1">
                      <bold>
                        <abbrev xmlns:xlink="http://www.w3.org/1999/xlink" xlink:title="snout length" id="ABBRID0ESKBK" xlink:type="simple">SN</abbrev>
                      </bold>
                    </td><td rowspan="1" colspan="1">
                      <bold>
                        <abbrev xmlns:xlink="http://www.w3.org/1999/xlink" xlink:title="eye to nostril distance" id="ABBRID0E2KBK" xlink:type="simple">EN</abbrev>
                      </bold>
                    </td><td rowspan="1" colspan="1">
                      <bold>
                        <abbrev xmlns:xlink="http://www.w3.org/1999/xlink" xlink:title="interorbital distance" id="ABBRID0EELBK" xlink:type="simple">IO</abbrev>
                      </bold>
                    </td><td rowspan="1" colspan="1">
                      <bold>
                        <abbrev xmlns:xlink="http://www.w3.org/1999/xlink" xlink:title="ear length" id="ABBRID0ENLBK" xlink:type="simple">EL</abbrev>
                      </bold>
                    </td><td rowspan="1" colspan="1">
                      <bold>
                        <abbrev xmlns:xlink="http://www.w3.org/1999/xlink" xlink:title="and internarial distance" id="ABBRID0EWLBK" xlink:type="simple">IN</abbrev>
                      </bold>
                    </td></tr><tr><td rowspan="1" colspan="1">mean</td><td rowspan="1" colspan="1">1.8421</td><td rowspan="1" colspan="1">1.0567</td><td rowspan="1" colspan="1">1.1363</td><td rowspan="1" colspan="1">1.5025</td><td rowspan="1" colspan="1">1.3072</td><td rowspan="1" colspan="1">1.1454</td><td rowspan="1" colspan="1">0.9266</td><td rowspan="1" colspan="1">0.6878</td><td rowspan="1" colspan="1">0.7404</td><td rowspan="1" colspan="1">0.8945</td><td rowspan="1" colspan="1">0.7504</td><td rowspan="1" colspan="1">0.6900</td><td rowspan="1" colspan="1">0.2695</td><td rowspan="1" colspan="1">0.3688</td></tr><tr><td rowspan="1" colspan="1">sd</td><td rowspan="1" colspan="1">0.09860</td><td rowspan="1" colspan="1">0.00346</td><td rowspan="1" colspan="1">0.00574</td><td rowspan="1" colspan="1">0.00557</td><td rowspan="1" colspan="1">0.00859</td><td rowspan="1" colspan="1">0.00040</td><td rowspan="1" colspan="1">0.02209</td><td rowspan="1" colspan="1">0.01171</td><td rowspan="1" colspan="1">0.01367</td><td rowspan="1" colspan="1">0.00371</td><td rowspan="1" colspan="1">0.00774</td><td rowspan="1" colspan="1">0.03742</td><td rowspan="1" colspan="1">0.06337</td><td rowspan="1" colspan="1">0.02250</td></tr><tr><td rowspan="1" colspan="1">min</td><td rowspan="1" colspan="1">1.72835</td><td rowspan="1" colspan="1">1.05317</td><td rowspan="1" colspan="1">1.13071</td><td rowspan="1" colspan="1">1.49710</td><td rowspan="1" colspan="1">1.29886</td><td rowspan="1" colspan="1">1.14503</td><td rowspan="1" colspan="1">0.90506</td><td rowspan="1" colspan="1">0.67638</td><td rowspan="1" colspan="1">0.72637</td><td rowspan="1" colspan="1">0.89092</td><td rowspan="1" colspan="1">0.74284</td><td rowspan="1" colspan="1">0.65175</td><td rowspan="1" colspan="1">0.20462</td><td rowspan="1" colspan="1">0.34579</td></tr><tr><td rowspan="1" colspan="1">max</td><td rowspan="1" colspan="1">1.90309</td><td rowspan="1" colspan="1">1.06008</td><td rowspan="1" colspan="1">1.14219</td><td rowspan="1" colspan="1">1.50824</td><td rowspan="1" colspan="1">1.31603</td><td rowspan="1" colspan="1">1.14582</td><td rowspan="1" colspan="1">0.94920</td><td rowspan="1" colspan="1">0.69977</td><td rowspan="1" colspan="1">0.75369</td><td rowspan="1" colspan="1">0.89833</td><td rowspan="1" colspan="1">0.75830</td><td rowspan="1" colspan="1">0.72652</td><td rowspan="1" colspan="1">0.33124</td><td rowspan="1" colspan="1">0.39074</td></tr><tr><td rowspan="1" colspan="1">N</td><td rowspan="1" colspan="1">3</td><td rowspan="1" colspan="1">3</td><td rowspan="1" colspan="1">3</td><td rowspan="1" colspan="1">3</td><td rowspan="1" colspan="1">3</td><td rowspan="1" colspan="1">3</td><td rowspan="1" colspan="1">3</td><td rowspan="1" colspan="1">3</td><td rowspan="1" colspan="1">3</td><td rowspan="1" colspan="1">3</td><td rowspan="1" colspan="1">3</td><td rowspan="1" colspan="1">3</td><td rowspan="1" colspan="1">3</td><td rowspan="1" colspan="1">3</td></tr><tr><td rowspan="1" colspan="15" style="background: #cfd0d2">Phnom Sampeu</td></tr><tr><td rowspan="1" colspan="1">
                      <bold>meristics</bold>
                    </td><td rowspan="1" colspan="1">
                      <bold>
                        <abbrev xmlns:xlink="http://www.w3.org/1999/xlink" xlink:title="supralabial scales" id="ABBRID0ERTBK" xlink:type="simple">SL</abbrev>
                      </bold>
                    </td><td rowspan="1" colspan="1">
                      <bold>
                        <abbrev xmlns:xlink="http://www.w3.org/1999/xlink" xlink:title="infralabial scales" id="ABBRID0E1TBK" xlink:type="simple">IL</abbrev>
                      </bold>
                    </td><td rowspan="1" colspan="1">
                      <bold>
                        <abbrev xmlns:xlink="http://www.w3.org/1999/xlink" xlink:title="the number of paravertebral tubercles" id="ABBRID0EDUBK" xlink:type="simple">PVT</abbrev>
                      </bold>
                    </td><td rowspan="1" colspan="1">
                      <bold>
                        <abbrev xmlns:xlink="http://www.w3.org/1999/xlink" xlink:title="the number of longitudinal rows of body tubercles" id="ABBRID0EMUBK" xlink:type="simple">LRT</abbrev>
                      </bold>
                    </td><td rowspan="1" colspan="1">
                      <bold>
                        <abbrev xmlns:xlink="http://www.w3.org/1999/xlink" xlink:title="the number of longitudinal rows of ventral scales" id="ABBRID0EVUBK" xlink:type="simple">VS</abbrev>
                      </bold>
                    </td><td rowspan="1" colspan="1">
                      <bold>T4LE</bold>
                    </td><td rowspan="1" colspan="1">
                      <bold>T4LU</bold>
                    </td><td rowspan="1" colspan="1">
                      <bold>T4TL</bold>
                    </td><td rowspan="1" colspan="1">
                      <bold>
                        <abbrev xmlns:xlink="http://www.w3.org/1999/xlink" xlink:title="total number of enlarged femoral scales from each thigh" id="ABBRID0EQVBK" xlink:type="simple">TFS</abbrev>
                      </bold>
                    </td><td rowspan="1" colspan="1">
                      <bold>
                        <abbrev xmlns:xlink="http://www.w3.org/1999/xlink" xlink:title="precloacal scales" id="ABBRID0EZVBK" xlink:type="simple">PS</abbrev>
                      </bold>
                    </td><td rowspan="1" colspan="1">
                      <bold>
                        <abbrev xmlns:xlink="http://www.w3.org/1999/xlink" xlink:title="the number of rows of enlarged post-precloacal scales" id="ABBRID0ECWBK" xlink:type="simple">PPS</abbrev>
                      </bold>
                    </td><td rowspan="1" colspan="1">
                      <bold>
                        <abbrev xmlns:xlink="http://www.w3.org/1999/xlink" xlink:title="the number of postcloacal tubercles" id="ABBRID0ELWBK" xlink:type="simple">PCT</abbrev>
                      </bold>
                    </td><td rowspan="1" colspan="1"/><td rowspan="1" colspan="1"/></tr><tr><td rowspan="1" colspan="1">mean</td><td rowspan="1" colspan="1">10.7</td><td rowspan="1" colspan="1">10.0</td><td rowspan="1" colspan="1">29.9</td><td rowspan="1" colspan="1">16.0</td><td rowspan="1" colspan="1">37.6</td><td rowspan="1" colspan="1">6.1</td><td rowspan="1" colspan="1">12.7</td><td rowspan="1" colspan="1">18.9</td><td rowspan="1" colspan="1">26.0</td><td rowspan="1" colspan="1">8.0</td><td rowspan="1" colspan="1">2.6</td><td rowspan="1" colspan="1">1.4</td><td rowspan="1" colspan="1"/><td rowspan="1" colspan="1"/></tr><tr><td rowspan="1" colspan="1">sd</td><td rowspan="1" colspan="1">0.76</td><td rowspan="1" colspan="1">0.82</td><td rowspan="1" colspan="1">1.07</td><td rowspan="1" colspan="1">1.00</td><td rowspan="1" colspan="1">2.30</td><td rowspan="1" colspan="1">0.38</td><td rowspan="1" colspan="1">0.76</td><td rowspan="1" colspan="1">0.90</td><td rowspan="1" colspan="1">2.08</td><td rowspan="1" colspan="1">0.00</td><td rowspan="1" colspan="1">0.53</td><td rowspan="1" colspan="1">0.53</td><td rowspan="1" colspan="1"/><td rowspan="1" colspan="1"/></tr><tr><td rowspan="1" colspan="1">min</td><td rowspan="1" colspan="1">10</td><td rowspan="1" colspan="1">9</td><td rowspan="1" colspan="1">28</td><td rowspan="1" colspan="1">15</td><td rowspan="1" colspan="1">34</td><td rowspan="1" colspan="1">6</td><td rowspan="1" colspan="1">12</td><td rowspan="1" colspan="1">18</td><td rowspan="1" colspan="1">24</td><td rowspan="1" colspan="1">8</td><td rowspan="1" colspan="1">2</td><td rowspan="1" colspan="1">1</td><td rowspan="1" colspan="1"/><td rowspan="1" colspan="1"/></tr><tr><td rowspan="1" colspan="1">max</td><td rowspan="1" colspan="1">12</td><td rowspan="1" colspan="1">11</td><td rowspan="1" colspan="1">31</td><td rowspan="1" colspan="1">17</td><td rowspan="1" colspan="1">41</td><td rowspan="1" colspan="1">7</td><td rowspan="1" colspan="1">14</td><td rowspan="1" colspan="1">20</td><td rowspan="1" colspan="1">29</td><td rowspan="1" colspan="1">8</td><td rowspan="1" colspan="1">3</td><td rowspan="1" colspan="1">2</td><td rowspan="1" colspan="1"/><td rowspan="1" colspan="1"/></tr><tr><td rowspan="1" colspan="1">N</td><td rowspan="1" colspan="1">7</td><td rowspan="1" colspan="1">7</td><td rowspan="1" colspan="1">7</td><td rowspan="1" colspan="1">7</td><td rowspan="1" colspan="1">7</td><td rowspan="1" colspan="1">7</td><td rowspan="1" colspan="1">7</td><td rowspan="1" colspan="1">7</td><td rowspan="1" colspan="1">7</td><td rowspan="1" colspan="1">7</td><td rowspan="1" colspan="1">7</td><td rowspan="1" colspan="1">7</td><td rowspan="1" colspan="1"/><td rowspan="1" colspan="1"/></tr><tr><td rowspan="1" colspan="1">
                      <bold>morphometrics</bold>
                    </td><td rowspan="1" colspan="1">
                      <bold>
                        <abbrev xmlns:xlink="http://www.w3.org/1999/xlink" xlink:title="snout-vent length" id="ABBRID0EH5BK" xlink:type="simple">SVL</abbrev>
                      </bold>
                    </td><td rowspan="1" colspan="1">
                      <bold>
                        <abbrev xmlns:xlink="http://www.w3.org/1999/xlink" xlink:title="forearm length" id="ABBRID0EQ5BK" xlink:type="simple">FL</abbrev>
                      </bold>
                    </td><td rowspan="1" colspan="1">
                      <bold>
                        <abbrev xmlns:xlink="http://www.w3.org/1999/xlink" xlink:title="tibia length" id="ABBRID0EZ5BK" xlink:type="simple">TBL</abbrev>
                      </bold>
                    </td><td rowspan="1" colspan="1">
                      <bold>
                        <abbrev xmlns:xlink="http://www.w3.org/1999/xlink" xlink:title="axilla to groin length" id="ABBRID0EC6BK" xlink:type="simple">AG</abbrev>
                      </bold>
                    </td><td rowspan="1" colspan="1">
                      <bold>
                        <abbrev xmlns:xlink="http://www.w3.org/1999/xlink" xlink:title="head length" id="ABBRID0EL6BK" xlink:type="simple">HL</abbrev>
                      </bold>
                    </td><td rowspan="1" colspan="1">
                      <bold>
                        <abbrev xmlns:xlink="http://www.w3.org/1999/xlink" xlink:title="head width" id="ABBRID0EU6BK" xlink:type="simple">HW</abbrev>
                      </bold>
                    </td><td rowspan="1" colspan="1">
                      <bold>
                        <abbrev xmlns:xlink="http://www.w3.org/1999/xlink" xlink:title="head depth" id="ABBRID0E46BK" xlink:type="simple">HD</abbrev>
                      </bold>
                    </td><td rowspan="1" colspan="1">
                      <bold>
                        <abbrev xmlns:xlink="http://www.w3.org/1999/xlink" xlink:title="eye diameter" id="ABBRID0EGACK" xlink:type="simple">ED</abbrev>
                      </bold>
                    </td><td rowspan="1" colspan="1">
                      <bold>
                        <abbrev xmlns:xlink="http://www.w3.org/1999/xlink" xlink:title="eye to ear distance" id="ABBRID0EPACK" xlink:type="simple">EE</abbrev>
                      </bold>
                    </td><td rowspan="1" colspan="1">
                      <bold>
                        <abbrev xmlns:xlink="http://www.w3.org/1999/xlink" xlink:title="snout length" id="ABBRID0EYACK" xlink:type="simple">SN</abbrev>
                      </bold>
                    </td><td rowspan="1" colspan="1">
                      <bold>
                        <abbrev xmlns:xlink="http://www.w3.org/1999/xlink" xlink:title="eye to nostril distance" id="ABBRID0EBBCK" xlink:type="simple">EN</abbrev>
                      </bold>
                    </td><td rowspan="1" colspan="1">
                      <bold>
                        <abbrev xmlns:xlink="http://www.w3.org/1999/xlink" xlink:title="interorbital distance" id="ABBRID0EKBCK" xlink:type="simple">IO</abbrev>
                      </bold>
                    </td><td rowspan="1" colspan="1">
                      <bold>
                        <abbrev xmlns:xlink="http://www.w3.org/1999/xlink" xlink:title="ear length" id="ABBRID0ETBCK" xlink:type="simple">EL</abbrev>
                      </bold>
                    </td><td rowspan="1" colspan="1">
                      <bold>
                        <abbrev xmlns:xlink="http://www.w3.org/1999/xlink" xlink:title="and internarial distance" id="ABBRID0E3BCK" xlink:type="simple">IN</abbrev>
                      </bold>
                    </td></tr><tr><td rowspan="1" colspan="1">mean</td><td rowspan="1" colspan="1">1.8406</td><td rowspan="1" colspan="1">1.0502</td><td rowspan="1" colspan="1">1.1300</td><td rowspan="1" colspan="1">1.5054</td><td rowspan="1" colspan="1">1.2993</td><td rowspan="1" colspan="1">1.1328</td><td rowspan="1" colspan="1">0.9133</td><td rowspan="1" colspan="1">0.6655</td><td rowspan="1" colspan="1">0.7311</td><td rowspan="1" colspan="1">0.8915</td><td rowspan="1" colspan="1">0.7646</td><td rowspan="1" colspan="1">0.6706</td><td rowspan="1" colspan="1">0.2311</td><td rowspan="1" colspan="1">0.3475</td></tr><tr><td rowspan="1" colspan="1">sd</td><td rowspan="1" colspan="1">0.04343</td><td rowspan="1" colspan="1">0.02355</td><td rowspan="1" colspan="1">0.01813</td><td rowspan="1" colspan="1">0.00650</td><td rowspan="1" colspan="1">0.00566</td><td rowspan="1" colspan="1">0.00929</td><td rowspan="1" colspan="1">0.02377</td><td rowspan="1" colspan="1">0.01475</td><td rowspan="1" colspan="1">0.02156</td><td rowspan="1" colspan="1">0.00573</td><td rowspan="1" colspan="1">0.00415</td><td rowspan="1" colspan="1">0.02465</td><td rowspan="1" colspan="1">0.05812</td><td rowspan="1" colspan="1">0.03146</td></tr><tr><td rowspan="1" colspan="1">min</td><td rowspan="1" colspan="1">1.7513</td><td rowspan="1" colspan="1">1.0148</td><td rowspan="1" colspan="1">1.1137</td><td rowspan="1" colspan="1">1.4952</td><td rowspan="1" colspan="1">1.2942</td><td rowspan="1" colspan="1">1.1145</td><td rowspan="1" colspan="1">0.8739</td><td rowspan="1" colspan="1">0.6350</td><td rowspan="1" colspan="1">0.6936</td><td rowspan="1" colspan="1">0.8835</td><td rowspan="1" colspan="1">0.7577</td><td rowspan="1" colspan="1">0.6399</td><td rowspan="1" colspan="1">0.1326</td><td rowspan="1" colspan="1">0.2967</td></tr><tr><td rowspan="1" colspan="1">max</td><td rowspan="1" colspan="1">1.8887</td><td rowspan="1" colspan="1">1.0827</td><td rowspan="1" colspan="1">1.1648</td><td rowspan="1" colspan="1">1.5150</td><td rowspan="1" colspan="1">1.3108</td><td rowspan="1" colspan="1">1.1420</td><td rowspan="1" colspan="1">0.9501</td><td rowspan="1" colspan="1">0.6772</td><td rowspan="1" colspan="1">0.7608</td><td rowspan="1" colspan="1">0.9022</td><td rowspan="1" colspan="1">0.7698</td><td rowspan="1" colspan="1">0.7045</td><td rowspan="1" colspan="1">0.2956</td><td rowspan="1" colspan="1">0.3900</td></tr><tr><td rowspan="1" colspan="1">N</td><td rowspan="1" colspan="1">7</td><td rowspan="1" colspan="1">7</td><td rowspan="1" colspan="1">7</td><td rowspan="1" colspan="1">7</td><td rowspan="1" colspan="1">7</td><td rowspan="1" colspan="1">7</td><td rowspan="1" colspan="1">7</td><td rowspan="1" colspan="1">7</td><td rowspan="1" colspan="1">7</td><td rowspan="1" colspan="1">7</td><td rowspan="1" colspan="1">7</td><td rowspan="1" colspan="1">7</td><td rowspan="1" colspan="1">7</td><td rowspan="1" colspan="1">7</td></tr></tbody></table></table-wrap><table-wrap id="T6" position="float" orientation="portrait"><label>Table 6.</label><caption><p>Data for the referred series of the Phnom Banan population from Phnom Banan, Battambang Province, Cambodia.</p></caption><table id="TID0EZUHK" rules="all"><tbody><tr><th rowspan="1" colspan="1">Specimen</th><th rowspan="1" colspan="1">LSUHC 15174</th><th rowspan="1" colspan="1">LSUHC 15173</th><th rowspan="1" colspan="1">LSUHC 15170</th><th rowspan="1" colspan="1">LSUHC 15169</th><th rowspan="1" colspan="1">LSUHC 15171</th></tr><tr><th rowspan="1" colspan="1">sex</th><th rowspan="1" colspan="1">m</th><th rowspan="1" colspan="1">m</th><th rowspan="1" colspan="1">f</th><th rowspan="1" colspan="1">m</th><th rowspan="1" colspan="1">m</th></tr><tr><td rowspan="1" colspan="6">
                      <bold>Meristic characters</bold>
                    </td></tr><tr><td rowspan="1" colspan="1">supralabials (<abbrev xmlns:xlink="http://www.w3.org/1999/xlink" xlink:title="supralabial scales" id="ABBRID0EELCK" xlink:type="simple">SL</abbrev>)</td><td rowspan="1" colspan="1">10</td><td rowspan="1" colspan="1">9</td><td rowspan="1" colspan="1">11</td><td rowspan="1" colspan="1">10</td><td rowspan="1" colspan="1">11</td></tr><tr><td rowspan="1" colspan="1">infralabials (<abbrev xmlns:xlink="http://www.w3.org/1999/xlink" xlink:title="infralabial scales" id="ABBRID0E3LCK" xlink:type="simple">IL</abbrev>)</td><td rowspan="1" colspan="1">10</td><td rowspan="1" colspan="1">9</td><td rowspan="1" colspan="1">10</td><td rowspan="1" colspan="1">11</td><td rowspan="1" colspan="1">9</td></tr><tr><td rowspan="1" colspan="1">paravertebral tubercles (<abbrev xmlns:xlink="http://www.w3.org/1999/xlink" xlink:title="the number of paravertebral tubercles" id="ABBRID0EUMCK" xlink:type="simple">PVT</abbrev>)</td><td rowspan="1" colspan="1">37</td><td rowspan="1" colspan="1">33</td><td rowspan="1" colspan="1">36</td><td rowspan="1" colspan="1">38</td><td rowspan="1" colspan="1">33</td></tr><tr><td rowspan="1" colspan="1">longitudinal rows of tubercles (<abbrev xmlns:xlink="http://www.w3.org/1999/xlink" xlink:title="the number of longitudinal rows of body tubercles" id="ABBRID0EMNCK" xlink:type="simple">LRT</abbrev>)</td><td rowspan="1" colspan="1">20</td><td rowspan="1" colspan="1">19</td><td rowspan="1" colspan="1">20</td><td rowspan="1" colspan="1">19</td><td rowspan="1" colspan="1">18</td></tr><tr><td rowspan="1" colspan="1">ventral scales (<abbrev xmlns:xlink="http://www.w3.org/1999/xlink" xlink:title="the number of longitudinal rows of ventral scales" id="ABBRID0EEOCK" xlink:type="simple">VS</abbrev>)</td><td rowspan="1" colspan="1">39</td><td rowspan="1" colspan="1">43</td><td rowspan="1" colspan="1">40</td><td rowspan="1" colspan="1">45</td><td rowspan="1" colspan="1">41</td></tr><tr><td rowspan="1" colspan="1">expanded subdigital lamellae on 4<sup>th</sup> toe (<abbrev xmlns:xlink="http://www.w3.org/1999/xlink" xlink:title="the number of expanded subdigital lamellae on the fourth toe" id="ABBRID0E5OCK" xlink:type="simple">E4TL</abbrev>)</td><td rowspan="1" colspan="1">7</td><td rowspan="1" colspan="1">8</td><td rowspan="1" colspan="1">7</td><td rowspan="1" colspan="1">8</td><td rowspan="1" colspan="1">7</td></tr><tr><td rowspan="1" colspan="1">unmodified subdigital lamellae on 4<sup>th</sup> toe (<abbrev xmlns:xlink="http://www.w3.org/1999/xlink" xlink:title="the number of unexpanded subdigital lamellae on the fourth toe" id="ABBRID0EYPCK" xlink:type="simple">U4TL</abbrev>)</td><td rowspan="1" colspan="1">16</td><td rowspan="1" colspan="1">14</td><td rowspan="1" colspan="1">14</td><td rowspan="1" colspan="1">15</td><td rowspan="1" colspan="1">13</td></tr><tr><td rowspan="1" colspan="1">total subdigital lamellae on 4<sup>th</sup> toe (T4TL)</td><td rowspan="1" colspan="1">23</td><td rowspan="1" colspan="1">22</td><td rowspan="1" colspan="1">21</td><td rowspan="1" colspan="1">23</td><td rowspan="1" colspan="1">20</td></tr><tr><td rowspan="1" colspan="1">enlarged femoral scales (<abbrev xmlns:xlink="http://www.w3.org/1999/xlink" xlink:title="number of enlarged femoral scales" id="ABBRID0EGRCK" xlink:type="simple">FS</abbrev>) (R,L)</td><td rowspan="1" colspan="1">15+14</td><td rowspan="1" colspan="1">13+13</td><td rowspan="1" colspan="1">10+9</td><td rowspan="1" colspan="1">13+14</td><td rowspan="1" colspan="1">15+15</td></tr><tr><td rowspan="1" colspan="1">total of enlarged femoral scales (<abbrev xmlns:xlink="http://www.w3.org/1999/xlink" xlink:title="total number of enlarged femoral scales from each thigh" id="ABBRID0E5RCK" xlink:type="simple">TFS</abbrev>)</td><td rowspan="1" colspan="1">29</td><td rowspan="1" colspan="1">24</td><td rowspan="1" colspan="1">19</td><td rowspan="1" colspan="1">27</td><td rowspan="1" colspan="1">30</td></tr><tr><td rowspan="1" colspan="1">femoral pores (FP)</td><td rowspan="1" colspan="1">0</td><td rowspan="1" colspan="1">0</td><td rowspan="1" colspan="1">0</td><td rowspan="1" colspan="1">0</td><td rowspan="1" colspan="1">0</td></tr><tr><td rowspan="1" colspan="1">enlarged precolacal scales (<abbrev xmlns:xlink="http://www.w3.org/1999/xlink" xlink:title="precloacal scales" id="ABBRID0EJTCK" xlink:type="simple">PS</abbrev>)</td><td rowspan="1" colspan="1">10</td><td rowspan="1" colspan="1">10</td><td rowspan="1" colspan="1">12</td><td rowspan="1" colspan="1">10</td><td rowspan="1" colspan="1">9</td></tr><tr><td rowspan="1" colspan="1">precloacal pores (<abbrev xmlns:xlink="http://www.w3.org/1999/xlink" xlink:title="the number of precloacal pores in" id="ABBRID0EBUCK" xlink:type="simple">PP</abbrev>)</td><td rowspan="1" colspan="1">10</td><td rowspan="1" colspan="1">10 1 scale gap</td><td rowspan="1" colspan="1">12 dimples</td><td rowspan="1" colspan="1">10</td><td rowspan="1" colspan="1">9</td></tr><tr><td rowspan="1" colspan="1">post-precloacal scale rows (<abbrev xmlns:xlink="http://www.w3.org/1999/xlink" xlink:title="the number of rows of enlarged post-precloacal scales" id="ABBRID0EZUCK" xlink:type="simple">PPS</abbrev>)</td><td rowspan="1" colspan="1">3</td><td rowspan="1" colspan="1">2</td><td rowspan="1" colspan="1">3</td><td rowspan="1" colspan="1">3</td><td rowspan="1" colspan="1">3</td></tr><tr><td rowspan="1" colspan="1">postcloacal tubercles (<abbrev xmlns:xlink="http://www.w3.org/1999/xlink" xlink:title="the number of postcloacal tubercles" id="ABBRID0ERVCK" xlink:type="simple">PCT</abbrev>)</td><td rowspan="1" colspan="1">4</td><td rowspan="1" colspan="1">3</td><td rowspan="1" colspan="1">3</td><td rowspan="1" colspan="1">3</td><td rowspan="1" colspan="1">3</td></tr><tr><td rowspan="1" colspan="1">dark body bands (<abbrev xmlns:xlink="http://www.w3.org/1999/xlink" xlink:title="number of dark body bands" id="ABBRID0EJWCK" xlink:type="simple">BB</abbrev>)</td><td rowspan="1" colspan="1">4</td><td rowspan="1" colspan="1">4</td><td rowspan="1" colspan="1">4</td><td rowspan="1" colspan="1">4</td><td rowspan="1" colspan="1">4</td></tr><tr><td rowspan="1" colspan="1">dark caudal bands (<abbrev xmlns:xlink="http://www.w3.org/1999/xlink" xlink:title="number of dark-colored" id="ABBRID0EBXCK" xlink:type="simple">DCB</abbrev>)</td><td rowspan="1" colspan="1">/</td><td rowspan="1" colspan="1">10</td><td rowspan="1" colspan="1">/</td><td rowspan="1" colspan="1">11</td><td rowspan="1" colspan="1">12</td></tr><tr><td rowspan="1" colspan="1">light caudal bands (<abbrev xmlns:xlink="http://www.w3.org/1999/xlink" xlink:title="and the number of light-colored caudal bands" id="ABBRID0EZXCK" xlink:type="simple">LCB</abbrev>)</td><td rowspan="1" colspan="1">/</td><td rowspan="1" colspan="1">/</td><td rowspan="1" colspan="1">/</td><td rowspan="1" colspan="1">10</td><td rowspan="1" colspan="1">11</td></tr><tr><td rowspan="1" colspan="6">
                      <bold>Categorical characters</bold>
                    </td></tr><tr><td rowspan="1" colspan="1">body tubercles greatly reduced (<abbrev xmlns:xlink="http://www.w3.org/1999/xlink" xlink:title="body tubercles greatly reduced or not" id="ABBRID0EYYCK" xlink:type="simple">Tub-red</abbrev>)</td><td rowspan="1" colspan="1">no</td><td rowspan="1" colspan="1">no</td><td rowspan="1" colspan="1">no</td><td rowspan="1" colspan="1">no</td><td rowspan="1" colspan="1">no</td></tr><tr><td rowspan="1" colspan="1">body tubercles moderately keeled (<abbrev xmlns:xlink="http://www.w3.org/1999/xlink" xlink:title="body tubercles weakly keeled or raised or moderately to strongly keeled" id="ABBRID0EQZCK" xlink:type="simple">Tub-kld</abbrev>)</td><td rowspan="1" colspan="1">yes</td><td rowspan="1" colspan="1">yes</td><td rowspan="1" colspan="1">yes</td><td rowspan="1" colspan="1">yes</td><td rowspan="1" colspan="1">yes</td></tr><tr><td rowspan="1" colspan="1">caudal tubercles extend beyond base of tail (<abbrev xmlns:xlink="http://www.w3.org/1999/xlink" xlink:title="tubercles extending beyond base of tail or not" id="ABBRID0EI1CK" xlink:type="simple">CT-ext</abbrev>)</td><td rowspan="1" colspan="1">yes</td><td rowspan="1" colspan="1">yes</td><td rowspan="1" colspan="1">yes</td><td rowspan="1" colspan="1">yes</td><td rowspan="1" colspan="1">yes</td></tr><tr><td rowspan="1" colspan="1">subcaudals expanded (<abbrev xmlns:xlink="http://www.w3.org/1999/xlink" xlink:title="subcaudals expanded, being two to three times wider than long or not" id="ABBRID0EA2CK" xlink:type="simple">SubC-exp</abbrev>)</td><td rowspan="1" colspan="1">yes</td><td rowspan="1" colspan="1">yes</td><td rowspan="1" colspan="1">yes</td><td rowspan="1" colspan="1">yes</td><td rowspan="1" colspan="1">yes</td></tr><tr><td rowspan="1" colspan="1">subccaudals extend up onto lateral side of tail (<abbrev xmlns:xlink="http://www.w3.org/1999/xlink" xlink:title="subcaudals extend onto lateral side of tail or not" id="ABBRID0EY2CK" xlink:type="simple">SubC-lat</abbrev>)</td><td rowspan="1" colspan="1">no</td><td rowspan="1" colspan="1">no</td><td rowspan="1" colspan="1">no</td><td rowspan="1" colspan="1">no</td><td rowspan="1" colspan="1">no</td></tr><tr><td rowspan="1" colspan="1">enlarged femoral and precloacal scales continuous (<abbrev xmlns:xlink="http://www.w3.org/1999/xlink" xlink:title="enlarged femoral and precloacal scales continuous or not" id="ABBRID0EQ3CK" xlink:type="simple">FS-PS</abbrev>)</td><td rowspan="1" colspan="1">yes</td><td rowspan="1" colspan="1">yes</td><td rowspan="1" colspan="1">no</td><td rowspan="1" colspan="1">yes</td><td rowspan="1" colspan="1">yes</td></tr><tr><td rowspan="1" colspan="1">enlarged proximal femoral &lt; 1/2 size of distal femorals or equal in size (<abbrev xmlns:xlink="http://www.w3.org/1999/xlink" xlink:title="enlarged proximal femoral scales ~1/2 size of distal femorals or not" id="ABBRID0EI4CK" xlink:type="simple">FS-sz</abbrev>)</td><td rowspan="1" colspan="1">equal</td><td rowspan="1" colspan="1">equal</td><td rowspan="1" colspan="1">equal</td><td rowspan="1" colspan="1">equal</td><td rowspan="1" colspan="1">subequal</td></tr><tr><td rowspan="1" colspan="1">pocketing between digits of hind feet (<abbrev xmlns:xlink="http://www.w3.org/1999/xlink" xlink:title="interdigital pocketing present or absent" id="ABBRID0EA5CK" xlink:type="simple">Dig-pok</abbrev>)</td><td rowspan="1" colspan="1">no</td><td rowspan="1" colspan="1">no</td><td rowspan="1" colspan="1">no</td><td rowspan="1" colspan="1">no</td><td rowspan="1" colspan="1">no</td></tr><tr><td rowspan="1" colspan="1">dorsal pattern faded (<abbrev xmlns:xlink="http://www.w3.org/1999/xlink" xlink:title="dorsal pattern faded or bold" id="ABBRID0EY5CK" xlink:type="simple">DP-fad</abbrev>)</td><td rowspan="1" colspan="1">yes</td><td rowspan="1" colspan="1">yes</td><td rowspan="1" colspan="1">slightly</td><td rowspan="1" colspan="1">yes</td><td rowspan="1" colspan="1">no</td></tr><tr><td rowspan="1" colspan="1">distinct dark blotches on top of head present (<abbrev xmlns:xlink="http://www.w3.org/1999/xlink" xlink:title="distinct dark-colored blotches the on top of the head or not" id="ABBRID0EQ6CK" xlink:type="simple">HD-mrk</abbrev>)</td><td rowspan="1" colspan="1">no</td><td rowspan="1" colspan="1">no</td><td rowspan="1" colspan="1">no</td><td rowspan="1" colspan="1">no</td><td rowspan="1" colspan="1">no</td></tr><tr><td rowspan="1" colspan="1">dark body bands with lightened centers (<abbrev xmlns:xlink="http://www.w3.org/1999/xlink" xlink:title="number of dark body bands" id="ABBRID0EIADK" xlink:type="simple">BB</abbrev>-Cntr)</td><td rowspan="1" colspan="1">yes</td><td rowspan="1" colspan="1">yes</td><td rowspan="1" colspan="1">yes</td><td rowspan="1" colspan="1">yes</td><td rowspan="1" colspan="1">no</td></tr><tr><td rowspan="1" colspan="1">dark body markings in light interspaces (<abbrev xmlns:xlink="http://www.w3.org/1999/xlink" xlink:title="dark markings in light-colored dorsal interspaces or not" id="ABBRID0EABDK" xlink:type="simple">BB-intr</abbrev>)</td><td rowspan="1" colspan="1">no</td><td rowspan="1" colspan="1">no</td><td rowspan="1" colspan="1">no</td><td rowspan="1" colspan="1">no</td><td rowspan="1" colspan="1">no</td></tr><tr><td rowspan="1" colspan="1">dark dorsal bands thin or ~ same width as light interspaces (<abbrev xmlns:xlink="http://www.w3.org/1999/xlink" xlink:title="width of dark-colored body bands thinner or approximately the same width as the light-colored interspaces" id="ABBRID0EYBDK" xlink:type="simple">BB-wd</abbrev>)</td><td rowspan="1" colspan="1">wider</td><td rowspan="1" colspan="1">wider</td><td rowspan="1" colspan="1">wider</td><td rowspan="1" colspan="1">wider</td><td rowspan="1" colspan="1">wider</td></tr><tr><td rowspan="1" colspan="1">light interspaces reduced to a narrow thin white band</td><td rowspan="1" colspan="1">no</td><td rowspan="1" colspan="1">no</td><td rowspan="1" colspan="1">no</td><td rowspan="1" colspan="1">no</td><td rowspan="1" colspan="1">no</td></tr><tr><td rowspan="1" colspan="1">dark dorsal bands bordered by prominently white tubercles (<abbrev xmlns:xlink="http://www.w3.org/1999/xlink" xlink:title="dark-colored dorsal bands edged with white tubercles or not" id="ABBRID0EDDDK" xlink:type="simple">WHT-tub</abbrev>)</td><td rowspan="1" colspan="1">yes</td><td rowspan="1" colspan="1">yes</td><td rowspan="1" colspan="1">yes</td><td rowspan="1" colspan="1">yes</td><td rowspan="1" colspan="1">yes</td></tr><tr><td rowspan="1" colspan="1">dark caudal bands wider than light caudal bands (<abbrev xmlns:xlink="http://www.w3.org/1999/xlink" xlink:title="dark caudal bands wider than the light caudal bands or not" id="ABBRID0E2DDK" xlink:type="simple">DCB-wd</abbrev>)</td><td rowspan="1" colspan="1">yes</td><td rowspan="1" colspan="1">yes</td><td rowspan="1" colspan="1">yes</td><td rowspan="1" colspan="1">yes</td><td rowspan="1" colspan="1">yes</td></tr><tr><td rowspan="1" colspan="1">light caudal bands bearing dark marking in adults (<abbrev xmlns:xlink="http://www.w3.org/1999/xlink" xlink:title="white caudal bands bearing dark markings in adults or not" id="ABBRID0ETEDK" xlink:type="simple">WCB-mrk</abbrev>)</td><td rowspan="1" colspan="1">yes</td><td rowspan="1" colspan="1">yes</td><td rowspan="1" colspan="1">yes</td><td rowspan="1" colspan="1">yes</td><td rowspan="1" colspan="1">yes</td></tr><tr><td rowspan="1" colspan="6">
                      <bold>Morphometric characters (mm)</bold>
                    </td></tr><tr><td rowspan="1" colspan="1">
                      <abbrev xmlns:xlink="http://www.w3.org/1999/xlink" xlink:title="snout-vent length" id="ABBRID0ESFDK" xlink:type="simple">SVL</abbrev>
                    </td><td rowspan="1" colspan="1">71</td><td rowspan="1" colspan="1">74</td><td rowspan="1" colspan="1">78.9</td><td rowspan="1" colspan="1">73.7</td><td rowspan="1" colspan="1">56.7</td></tr><tr><td rowspan="1" colspan="1">
                      <abbrev xmlns:xlink="http://www.w3.org/1999/xlink" xlink:title="tail length" id="ABBRID0EKGDK" xlink:type="simple">TL</abbrev>
                    </td><td rowspan="1" colspan="1">85</td><td rowspan="1" colspan="1">82</td><td rowspan="1" colspan="1">88</td><td rowspan="1" colspan="1">/</td><td rowspan="1" colspan="1">81</td></tr><tr><td rowspan="1" colspan="1">
                      <abbrev xmlns:xlink="http://www.w3.org/1999/xlink" xlink:title="tail width" id="ABBRID0ECHDK" xlink:type="simple">TW</abbrev>
                    </td><td rowspan="1" colspan="1">6.4</td><td rowspan="1" colspan="1">6.1</td><td rowspan="1" colspan="1">6.3</td><td rowspan="1" colspan="1">6.4</td><td rowspan="1" colspan="1">4.5</td></tr><tr><td rowspan="1" colspan="1">
                      <abbrev xmlns:xlink="http://www.w3.org/1999/xlink" xlink:title="forearm length" id="ABBRID0E1HDK" xlink:type="simple">FL</abbrev>
                    </td><td rowspan="1" colspan="1">10.8</td><td rowspan="1" colspan="1">12.8</td><td rowspan="1" colspan="1">13</td><td rowspan="1" colspan="1">13.2</td><td rowspan="1" colspan="1">9</td></tr><tr><td rowspan="1" colspan="1">
                      <abbrev xmlns:xlink="http://www.w3.org/1999/xlink" xlink:title="tibia length" id="ABBRID0ESIDK" xlink:type="simple">TBL</abbrev>
                    </td><td rowspan="1" colspan="1">14.9</td><td rowspan="1" colspan="1">15.5</td><td rowspan="1" colspan="1">15.7</td><td rowspan="1" colspan="1">15.7</td><td rowspan="1" colspan="1">11.7</td></tr><tr><td rowspan="1" colspan="1">
                      <abbrev xmlns:xlink="http://www.w3.org/1999/xlink" xlink:title="axilla to groin length" id="ABBRID0EKJDK" xlink:type="simple">AG</abbrev>
                    </td><td rowspan="1" colspan="1">32.3</td><td rowspan="1" colspan="1">33.4</td><td rowspan="1" colspan="1">43.9</td><td rowspan="1" colspan="1">33.3</td><td rowspan="1" colspan="1">26.2</td></tr><tr><td rowspan="1" colspan="1">
                      <abbrev xmlns:xlink="http://www.w3.org/1999/xlink" xlink:title="head length" id="ABBRID0ECKDK" xlink:type="simple">HL</abbrev>
                    </td><td rowspan="1" colspan="1">21.2</td><td rowspan="1" colspan="1">21.6</td><td rowspan="1" colspan="1">22.6</td><td rowspan="1" colspan="1">21.6</td><td rowspan="1" colspan="1">16.6</td></tr><tr><td rowspan="1" colspan="1">
                      <abbrev xmlns:xlink="http://www.w3.org/1999/xlink" xlink:title="head width" id="ABBRID0E1KDK" xlink:type="simple">HW</abbrev>
                    </td><td rowspan="1" colspan="1">14.1</td><td rowspan="1" colspan="1">14.5</td><td rowspan="1" colspan="1">14.4</td><td rowspan="1" colspan="1">14.6</td><td rowspan="1" colspan="1">10.8</td></tr><tr><td rowspan="1" colspan="1">
                      <abbrev xmlns:xlink="http://www.w3.org/1999/xlink" xlink:title="head depth" id="ABBRID0ESLDK" xlink:type="simple">HD</abbrev>
                    </td><td rowspan="1" colspan="1">8.6</td><td rowspan="1" colspan="1">8.7</td><td rowspan="1" colspan="1">9</td><td rowspan="1" colspan="1">9.2</td><td rowspan="1" colspan="1">6.9</td></tr><tr><td rowspan="1" colspan="1">
                      <abbrev xmlns:xlink="http://www.w3.org/1999/xlink" xlink:title="eye diameter" id="ABBRID0EKMDK" xlink:type="simple">ED</abbrev>
                    </td><td rowspan="1" colspan="1">4.9</td><td rowspan="1" colspan="1">5</td><td rowspan="1" colspan="1">5</td><td rowspan="1" colspan="1">4.9</td><td rowspan="1" colspan="1">4.2</td></tr><tr><td rowspan="1" colspan="1">
                      <abbrev xmlns:xlink="http://www.w3.org/1999/xlink" xlink:title="eye to ear distance" id="ABBRID0ECNDK" xlink:type="simple">EE</abbrev>
                    </td><td rowspan="1" colspan="1">5.6</td><td rowspan="1" colspan="1">6</td><td rowspan="1" colspan="1">6.1</td><td rowspan="1" colspan="1">4.9</td><td rowspan="1" colspan="1">4.2</td></tr><tr><td rowspan="1" colspan="1">
                      <abbrev xmlns:xlink="http://www.w3.org/1999/xlink" xlink:title="snout length" id="ABBRID0E1NDK" xlink:type="simple">SN</abbrev>
                    </td><td rowspan="1" colspan="1">8.3</td><td rowspan="1" colspan="1">8.2</td><td rowspan="1" colspan="1">8.8</td><td rowspan="1" colspan="1">8.3</td><td rowspan="1" colspan="1">6.7</td></tr><tr><td rowspan="1" colspan="1">
                      <abbrev xmlns:xlink="http://www.w3.org/1999/xlink" xlink:title="eye to nostril distance" id="ABBRID0ESODK" xlink:type="simple">EN</abbrev>
                    </td><td rowspan="1" colspan="1">6.3</td><td rowspan="1" colspan="1">6.3</td><td rowspan="1" colspan="1">6.6</td><td rowspan="1" colspan="1">6.2</td><td rowspan="1" colspan="1">4.9</td></tr><tr><td rowspan="1" colspan="1">
                      <abbrev xmlns:xlink="http://www.w3.org/1999/xlink" xlink:title="interorbital distance" id="ABBRID0EKPDK" xlink:type="simple">IO</abbrev>
                    </td><td rowspan="1" colspan="1">4.6</td><td rowspan="1" colspan="1">5.2</td><td rowspan="1" colspan="1">4.5</td><td rowspan="1" colspan="1">4.1</td><td rowspan="1" colspan="1">3.1</td></tr><tr><td rowspan="1" colspan="1">
                      <abbrev xmlns:xlink="http://www.w3.org/1999/xlink" xlink:title="ear length" id="ABBRID0ECQDK" xlink:type="simple">EL</abbrev>
                    </td><td rowspan="1" colspan="1">2.2</td><td rowspan="1" colspan="1">1.6</td><td rowspan="1" colspan="1">2</td><td rowspan="1" colspan="1">2.1</td><td rowspan="1" colspan="1">1.8</td></tr><tr><td rowspan="1" colspan="1">
                      <abbrev xmlns:xlink="http://www.w3.org/1999/xlink" xlink:title="and internarial distance" id="ABBRID0E1QDK" xlink:type="simple">IN</abbrev>
                    </td><td rowspan="1" colspan="1">2.3</td><td rowspan="1" colspan="1">2.4</td><td rowspan="1" colspan="1">2.3</td><td rowspan="1" colspan="1">2.2</td><td rowspan="1" colspan="1">2</td></tr></tbody></table></table-wrap><table-wrap id="T7" position="float" orientation="portrait"><label>Table 7.</label><caption><p>Data for the referred series Sampeu from the Phnom Sampeu and Phnom Khpoh populations, Battambang Province, Cambodia.</p></caption><table id="TID0E2FBM" rules="all"><tbody><tr><th rowspan="1" colspan="1">Locality</th><th rowspan="1" colspan="1">Phnom Sampeu</th><th rowspan="1" colspan="1">Phnom Sampeu</th><th rowspan="1" colspan="1">Phnom Sampeu</th><th rowspan="1" colspan="1">Phnom Sampeu</th><th rowspan="1" colspan="1">Phnom Sampeu</th><th rowspan="1" colspan="1">Phnom Sampeu</th><th rowspan="1" colspan="1">Phnom Sampeu</th><th rowspan="1" colspan="1">Phnom Khpoh</th><th rowspan="1" colspan="1">Phnom Khpoh</th><th rowspan="1" colspan="1">Phnom Khpoh</th></tr><tr><th rowspan="1" colspan="1">specimen</th><th rowspan="1" colspan="1">LSUHC 15113</th><th rowspan="1" colspan="1">LSUHC 15115</th><th rowspan="1" colspan="1">LSUHC 15116</th><th rowspan="1" colspan="1">LSUHC 15118</th><th rowspan="1" colspan="1">LSUHC 15114</th><th rowspan="1" colspan="1">LSUHC 15117</th><th rowspan="1" colspan="1">LSUHC 15120</th><th rowspan="1" colspan="1">LSUHC 15230</th><th rowspan="1" colspan="1">LSUHC 15229</th><th rowspan="1" colspan="1">LSUHC 15231</th></tr><tr><th rowspan="1" colspan="1">sex</th><th rowspan="1" colspan="1">m</th><th rowspan="1" colspan="1">m</th><th rowspan="1" colspan="1">f</th><th rowspan="1" colspan="1">m</th><th rowspan="1" colspan="1">m</th><th rowspan="1" colspan="1">m</th><th rowspan="1" colspan="1">f</th><th rowspan="1" colspan="1">f</th><th rowspan="1" colspan="1">f</th><th rowspan="1" colspan="1">m</th></tr><tr><td rowspan="1" colspan="11">
                      <bold>Meristic characters</bold>
                    </td></tr><tr><td rowspan="1" colspan="1">supralabials (<abbrev xmlns:xlink="http://www.w3.org/1999/xlink" xlink:title="supralabial scales" id="ABBRID0ELVDK" xlink:type="simple">SL</abbrev>)</td><td rowspan="1" colspan="1">12</td><td rowspan="1" colspan="1">11</td><td rowspan="1" colspan="1">10</td><td rowspan="1" colspan="1">11</td><td rowspan="1" colspan="1">11</td><td rowspan="1" colspan="1">10</td><td rowspan="1" colspan="1">10</td><td rowspan="1" colspan="1">11</td><td rowspan="1" colspan="1">10</td><td rowspan="1" colspan="1">11</td></tr><tr><td rowspan="1" colspan="1">infralabials (<abbrev xmlns:xlink="http://www.w3.org/1999/xlink" xlink:title="infralabial scales" id="ABBRID0ESWDK" xlink:type="simple">IL</abbrev>)</td><td rowspan="1" colspan="1">10</td><td rowspan="1" colspan="1">9</td><td rowspan="1" colspan="1">9</td><td rowspan="1" colspan="1">10</td><td rowspan="1" colspan="1">10</td><td rowspan="1" colspan="1">11</td><td rowspan="1" colspan="1">11</td><td rowspan="1" colspan="1">10</td><td rowspan="1" colspan="1">9</td><td rowspan="1" colspan="1">9</td></tr><tr><td rowspan="1" colspan="1">paravertebral tubercles (<abbrev xmlns:xlink="http://www.w3.org/1999/xlink" xlink:title="the number of paravertebral tubercles" id="ABBRID0EZXDK" xlink:type="simple">PVT</abbrev>)</td><td rowspan="1" colspan="1">30</td><td rowspan="1" colspan="1">30</td><td rowspan="1" colspan="1">31</td><td rowspan="1" colspan="1">31</td><td rowspan="1" colspan="1">29</td><td rowspan="1" colspan="1">28</td><td rowspan="1" colspan="1">30</td><td rowspan="1" colspan="1">28</td><td rowspan="1" colspan="1">28</td><td rowspan="1" colspan="1">30</td></tr><tr><td rowspan="1" colspan="1">longitudinal rows of tubercles (<abbrev xmlns:xlink="http://www.w3.org/1999/xlink" xlink:title="the number of longitudinal rows of body tubercles" id="ABBRID0EAZDK" xlink:type="simple">LRT</abbrev>)</td><td rowspan="1" colspan="1">15</td><td rowspan="1" colspan="1">15</td><td rowspan="1" colspan="1">17</td><td rowspan="1" colspan="1">16</td><td rowspan="1" colspan="1">17</td><td rowspan="1" colspan="1">15</td><td rowspan="1" colspan="1">17</td><td rowspan="1" colspan="1">16</td><td rowspan="1" colspan="1">18</td><td rowspan="1" colspan="1">17</td></tr><tr><td rowspan="1" colspan="1">longitudinal rows of ventral scales (<abbrev xmlns:xlink="http://www.w3.org/1999/xlink" xlink:title="the number of longitudinal rows of ventral scales" id="ABBRID0EH1DK" xlink:type="simple">VS</abbrev>)</td><td rowspan="1" colspan="1">36</td><td rowspan="1" colspan="1">39</td><td rowspan="1" colspan="1">37</td><td rowspan="1" colspan="1">34</td><td rowspan="1" colspan="1">39</td><td rowspan="1" colspan="1">41</td><td rowspan="1" colspan="1">37</td><td rowspan="1" colspan="1">37</td><td rowspan="1" colspan="1">42</td><td rowspan="1" colspan="1">41</td></tr><tr><td rowspan="1" colspan="1">expanded subdigital lamellae on 4<sup>th</sup> toe (E4LT)</td><td rowspan="1" colspan="1">6</td><td rowspan="1" colspan="1">7</td><td rowspan="1" colspan="1">6</td><td rowspan="1" colspan="1">6</td><td rowspan="1" colspan="1">6</td><td rowspan="1" colspan="1">6</td><td rowspan="1" colspan="1">6</td><td rowspan="1" colspan="1">6</td><td rowspan="1" colspan="1">7</td><td rowspan="1" colspan="1">7</td></tr><tr><td rowspan="1" colspan="1">unmodified subdigital lamellae on 4<sup>th</sup> toe (U4LT)</td><td rowspan="1" colspan="1">12</td><td rowspan="1" colspan="1">13</td><td rowspan="1" colspan="1">12</td><td rowspan="1" colspan="1">14</td><td rowspan="1" colspan="1">13</td><td rowspan="1" colspan="1">12</td><td rowspan="1" colspan="1">13</td><td rowspan="1" colspan="1">13</td><td rowspan="1" colspan="1">13</td><td rowspan="1" colspan="1">13</td></tr><tr><td rowspan="1" colspan="1">total subdigital lamellae on 4<sup>th</sup> toe (T4TL)</td><td rowspan="1" colspan="1">18</td><td rowspan="1" colspan="1">20</td><td rowspan="1" colspan="1">18</td><td rowspan="1" colspan="1">20</td><td rowspan="1" colspan="1">19</td><td rowspan="1" colspan="1">18</td><td rowspan="1" colspan="1">19</td><td rowspan="1" colspan="1">19</td><td rowspan="1" colspan="1">20</td><td rowspan="1" colspan="1">20</td></tr><tr><td rowspan="1" colspan="1">enlarged femoral scales (R,L)</td><td rowspan="1" colspan="1">13+11</td><td rowspan="1" colspan="1">13+13</td><td rowspan="1" colspan="1">16+13</td><td rowspan="1" colspan="1">15+13</td><td rowspan="1" colspan="1">11+13</td><td rowspan="1" colspan="1">12+12</td><td rowspan="1" colspan="1">15+12</td><td rowspan="1" colspan="1">15+11</td><td rowspan="1" colspan="1">16+10</td><td rowspan="1" colspan="1">14+12</td></tr><tr><td rowspan="1" colspan="1">total of enlarged femoral scales (<abbrev xmlns:xlink="http://www.w3.org/1999/xlink" xlink:title="total number of enlarged femoral scales from each thigh" id="ABBRID0E66DK" xlink:type="simple">TFS</abbrev>)</td><td rowspan="1" colspan="1">24</td><td rowspan="1" colspan="1">26</td><td rowspan="1" colspan="1">29</td><td rowspan="1" colspan="1">28</td><td rowspan="1" colspan="1">24</td><td rowspan="1" colspan="1">24</td><td rowspan="1" colspan="1">27</td><td rowspan="1" colspan="1">26</td><td rowspan="1" colspan="1">26</td><td rowspan="1" colspan="1">26</td></tr><tr><td rowspan="1" colspan="1">femroal pores (FP)</td><td rowspan="1" colspan="1">0</td><td rowspan="1" colspan="1">0</td><td rowspan="1" colspan="1">8 dimples</td><td rowspan="1" colspan="1">0</td><td rowspan="1" colspan="1">0</td><td rowspan="1" colspan="1">0</td><td rowspan="1" colspan="1">8 weak dimples</td><td rowspan="1" colspan="1">0</td><td rowspan="1" colspan="1">0</td><td rowspan="1" colspan="1">0</td></tr><tr><td rowspan="1" colspan="1">enlarged precolacal scales (<abbrev xmlns:xlink="http://www.w3.org/1999/xlink" xlink:title="precloacal scales" id="ABBRID0EICEK" xlink:type="simple">PS</abbrev>)</td><td rowspan="1" colspan="1">8</td><td rowspan="1" colspan="1">8</td><td rowspan="1" colspan="1">8</td><td rowspan="1" colspan="1">8</td><td rowspan="1" colspan="1">8</td><td rowspan="1" colspan="1">8</td><td rowspan="1" colspan="1">8</td><td rowspan="1" colspan="1">10</td><td rowspan="1" colspan="1">9</td><td rowspan="1" colspan="1">9</td></tr><tr><td rowspan="1" colspan="1">precloacal pores (<abbrev xmlns:xlink="http://www.w3.org/1999/xlink" xlink:title="the number of precloacal pores in" id="ABBRID0EPDEK" xlink:type="simple">PP</abbrev>)</td><td rowspan="1" colspan="1">8</td><td rowspan="1" colspan="1">8</td><td rowspan="1" colspan="1">8 small</td><td rowspan="1" colspan="1">8</td><td rowspan="1" colspan="1">8</td><td rowspan="1" colspan="1">8</td><td rowspan="1" colspan="1">8 small</td><td rowspan="1" colspan="1">10 dimples</td><td rowspan="1" colspan="1">9 dimples</td><td rowspan="1" colspan="1">9 dimples</td></tr><tr><td rowspan="1" colspan="1">post-precloacal scale rows (<abbrev xmlns:xlink="http://www.w3.org/1999/xlink" xlink:title="the number of rows of enlarged post-precloacal scales" id="ABBRID0EWEEK" xlink:type="simple">PPS</abbrev>)</td><td rowspan="1" colspan="1">2</td><td rowspan="1" colspan="1">3</td><td rowspan="1" colspan="1">2</td><td rowspan="1" colspan="1">3</td><td rowspan="1" colspan="1">2</td><td rowspan="1" colspan="1">3</td><td rowspan="1" colspan="1">3</td><td rowspan="1" colspan="1">3</td><td rowspan="1" colspan="1">3</td><td rowspan="1" colspan="1">3</td></tr><tr><td rowspan="1" colspan="1">postcloacal tubercles (<abbrev xmlns:xlink="http://www.w3.org/1999/xlink" xlink:title="the number of postcloacal tubercles" id="ABBRID0E4FEK" xlink:type="simple">PCT</abbrev>)</td><td rowspan="1" colspan="1">2</td><td rowspan="1" colspan="1">2</td><td rowspan="1" colspan="1">1</td><td rowspan="1" colspan="1">1</td><td rowspan="1" colspan="1">1</td><td rowspan="1" colspan="1">2</td><td rowspan="1" colspan="1">1</td><td rowspan="1" colspan="1">3</td><td rowspan="1" colspan="1">3</td><td rowspan="1" colspan="1">1</td></tr><tr><td rowspan="1" colspan="1">body dark bands (<abbrev xmlns:xlink="http://www.w3.org/1999/xlink" xlink:title="number of dark body bands" id="ABBRID0EEHEK" xlink:type="simple">BB</abbrev>)</td><td rowspan="1" colspan="1">4</td><td rowspan="1" colspan="1">4</td><td rowspan="1" colspan="1">4</td><td rowspan="1" colspan="1">4</td><td rowspan="1" colspan="1">4</td><td rowspan="1" colspan="1">4</td><td rowspan="1" colspan="1">4</td><td rowspan="1" colspan="1">4</td><td rowspan="1" colspan="1">4 on sacrum</td><td rowspan="1" colspan="1">4</td></tr><tr><td rowspan="1" colspan="1">dark caudal bands (<abbrev xmlns:xlink="http://www.w3.org/1999/xlink" xlink:title="number of dark-colored" id="ABBRID0ELIEK" xlink:type="simple">DCB</abbrev>)</td><td rowspan="1" colspan="1">10</td><td rowspan="1" colspan="1">11</td><td rowspan="1" colspan="1">10</td><td rowspan="1" colspan="1">/</td><td rowspan="1" colspan="1">/</td><td rowspan="1" colspan="1">/</td><td rowspan="1" colspan="1">/</td><td rowspan="1" colspan="1">10</td><td rowspan="1" colspan="1">/</td><td rowspan="1" colspan="1">/</td></tr><tr><td rowspan="1" colspan="1">light caudal bands (<abbrev xmlns:xlink="http://www.w3.org/1999/xlink" xlink:title="and the number of light-colored caudal bands" id="ABBRID0ESJEK" xlink:type="simple">LCB</abbrev>)</td><td rowspan="1" colspan="1">9</td><td rowspan="1" colspan="1">10</td><td rowspan="1" colspan="1">10</td><td rowspan="1" colspan="1">/</td><td rowspan="1" colspan="1">/</td><td rowspan="1" colspan="1">/</td><td rowspan="1" colspan="1">/</td><td rowspan="1" colspan="1">10</td><td rowspan="1" colspan="1">/</td><td rowspan="1" colspan="1">/</td></tr><tr><td rowspan="1" colspan="11">
                      <bold>Categorical characters</bold>
                    </td></tr><tr><td rowspan="1" colspan="1">body tubercles greatly reduced (<abbrev xmlns:xlink="http://www.w3.org/1999/xlink" xlink:title="body tubercles greatly reduced or not" id="ABBRID0EALEK" xlink:type="simple">Tub-red</abbrev>)</td><td rowspan="1" colspan="1">no</td><td rowspan="1" colspan="1">no</td><td rowspan="1" colspan="1">no</td><td rowspan="1" colspan="1">no</td><td rowspan="1" colspan="1">no</td><td rowspan="1" colspan="1">no</td><td rowspan="1" colspan="1">no</td><td rowspan="1" colspan="1">no</td><td rowspan="1" colspan="1">no</td><td rowspan="1" colspan="1">no</td></tr><tr><td rowspan="1" colspan="1">body tubercles moderately keeled (<abbrev xmlns:xlink="http://www.w3.org/1999/xlink" xlink:title="body tubercles weakly keeled or raised or moderately to strongly keeled" id="ABBRID0EHMEK" xlink:type="simple">Tub-kld</abbrev>)</td><td rowspan="1" colspan="1">yes</td><td rowspan="1" colspan="1">yes</td><td rowspan="1" colspan="1">yes</td><td rowspan="1" colspan="1">yes</td><td rowspan="1" colspan="1">yes</td><td rowspan="1" colspan="1">yes</td><td rowspan="1" colspan="1">yes</td><td rowspan="1" colspan="1">yes</td><td rowspan="1" colspan="1">yes</td><td rowspan="1" colspan="1">yes</td></tr><tr><td rowspan="1" colspan="1">caudal tubercles extend beyond base of tail (<abbrev xmlns:xlink="http://www.w3.org/1999/xlink" xlink:title="tubercles extending beyond base of tail or not" id="ABBRID0EONEK" xlink:type="simple">CT-ext</abbrev>)</td><td rowspan="1" colspan="1">yes</td><td rowspan="1" colspan="1">yes</td><td rowspan="1" colspan="1">yes</td><td rowspan="1" colspan="1">yes</td><td rowspan="1" colspan="1">yes</td><td rowspan="1" colspan="1">yes</td><td rowspan="1" colspan="1">yes</td><td rowspan="1" colspan="1">yes</td><td rowspan="1" colspan="1">yes</td><td rowspan="1" colspan="1">yes</td></tr><tr><td rowspan="1" colspan="1">subcaudals expanded (<abbrev xmlns:xlink="http://www.w3.org/1999/xlink" xlink:title="subcaudals expanded, being two to three times wider than long or not" id="ABBRID0EVOEK" xlink:type="simple">SubC-exp</abbrev>)</td><td rowspan="1" colspan="1">yes</td><td rowspan="1" colspan="1">yes</td><td rowspan="1" colspan="1">yes</td><td rowspan="1" colspan="1">yes</td><td rowspan="1" colspan="1">yes</td><td rowspan="1" colspan="1">yes</td><td rowspan="1" colspan="1">yes</td><td rowspan="1" colspan="1">yes</td><td rowspan="1" colspan="1">yes</td><td rowspan="1" colspan="1">yes</td></tr><tr><td rowspan="1" colspan="1">subccaudals extend up onto lateral side of tail (<abbrev xmlns:xlink="http://www.w3.org/1999/xlink" xlink:title="subcaudals extend onto lateral side of tail or not" id="ABBRID0E3PEK" xlink:type="simple">SubC-lat</abbrev>)</td><td rowspan="1" colspan="1">no</td><td rowspan="1" colspan="1">no</td><td rowspan="1" colspan="1">no</td><td rowspan="1" colspan="1">no</td><td rowspan="1" colspan="1">no</td><td rowspan="1" colspan="1">no</td><td rowspan="1" colspan="1">no</td><td rowspan="1" colspan="1">no</td><td rowspan="1" colspan="1">no</td><td rowspan="1" colspan="1">no</td></tr><tr><td rowspan="1" colspan="1">enlarged femoral and precloacal scales continuous (<abbrev xmlns:xlink="http://www.w3.org/1999/xlink" xlink:title="enlarged femoral and precloacal scales continuous or not" id="ABBRID0EDREK" xlink:type="simple">FS-PS</abbrev>)</td><td rowspan="1" colspan="1">yes</td><td rowspan="1" colspan="1">yes</td><td rowspan="1" colspan="1">yes</td><td rowspan="1" colspan="1">yes</td><td rowspan="1" colspan="1">yes</td><td rowspan="1" colspan="1">yes</td><td rowspan="1" colspan="1">yes</td><td rowspan="1" colspan="1">no</td><td rowspan="1" colspan="1">no</td><td rowspan="1" colspan="1">no</td></tr><tr><td rowspan="1" colspan="1">proximal femoral &lt; 1/2 size of distal femorals (<abbrev xmlns:xlink="http://www.w3.org/1999/xlink" xlink:title="enlarged proximal femoral scales ~1/2 size of distal femorals or not" id="ABBRID0EKSEK" xlink:type="simple">FS-sz</abbrev>)</td><td rowspan="1" colspan="1">equal</td><td rowspan="1" colspan="1">equal</td><td rowspan="1" colspan="1">yes</td><td rowspan="1" colspan="1">yes</td><td rowspan="1" colspan="1">equal</td><td rowspan="1" colspan="1">yes</td><td rowspan="1" colspan="1">yes</td><td rowspan="1" colspan="1">yes</td><td rowspan="1" colspan="1">yes</td><td rowspan="1" colspan="1">yes</td></tr><tr><td rowspan="1" colspan="1">pocketing between digits of hind feet (<abbrev xmlns:xlink="http://www.w3.org/1999/xlink" xlink:title="interdigital pocketing present or absent" id="ABBRID0ERTEK" xlink:type="simple">Dig-pok</abbrev>)</td><td rowspan="1" colspan="1">no</td><td rowspan="1" colspan="1">no</td><td rowspan="1" colspan="1">no</td><td rowspan="1" colspan="1">no</td><td rowspan="1" colspan="1">no</td><td rowspan="1" colspan="1">no</td><td rowspan="1" colspan="1">no</td><td rowspan="1" colspan="1">no</td><td rowspan="1" colspan="1">no</td><td rowspan="1" colspan="1">no</td></tr><tr><td rowspan="1" colspan="1">dorsal pattern faded (<abbrev xmlns:xlink="http://www.w3.org/1999/xlink" xlink:title="dorsal pattern faded or bold" id="ABBRID0EYUEK" xlink:type="simple">DP-fad</abbrev>)</td><td rowspan="1" colspan="1">yes</td><td rowspan="1" colspan="1">yes</td><td rowspan="1" colspan="1">yes</td><td rowspan="1" colspan="1">yes</td><td rowspan="1" colspan="1">yes</td><td rowspan="1" colspan="1">yes</td><td rowspan="1" colspan="1">yes</td><td rowspan="1" colspan="1">no</td><td rowspan="1" colspan="1">no</td><td rowspan="1" colspan="1">no</td></tr><tr><td rowspan="1" colspan="1">distinct dark pigmented blotches on top of head present (<abbrev xmlns:xlink="http://www.w3.org/1999/xlink" xlink:title="distinct dark-colored blotches the on top of the head or not" id="ABBRID0E6VEK" xlink:type="simple">HD-mrk</abbrev>)</td><td rowspan="1" colspan="1">no</td><td rowspan="1" colspan="1">no</td><td rowspan="1" colspan="1">no</td><td rowspan="1" colspan="1">no</td><td rowspan="1" colspan="1">no</td><td rowspan="1" colspan="1">no</td><td rowspan="1" colspan="1">no</td><td rowspan="1" colspan="1">no</td><td rowspan="1" colspan="1">faint</td><td rowspan="1" colspan="1">no</td></tr><tr><td rowspan="1" colspan="1">dark body bands with lightened centers (<abbrev xmlns:xlink="http://www.w3.org/1999/xlink" xlink:title="number of dark body bands" id="ABBRID0EGXEK" xlink:type="simple">BB</abbrev>-Cntr)</td><td rowspan="1" colspan="1">yes</td><td rowspan="1" colspan="1">yes</td><td rowspan="1" colspan="1">yes</td><td rowspan="1" colspan="1">yes</td><td rowspan="1" colspan="1">yes</td><td rowspan="1" colspan="1">yes</td><td rowspan="1" colspan="1">yes</td><td rowspan="1" colspan="1">yes</td><td rowspan="1" colspan="1">yes</td><td rowspan="1" colspan="1">yes</td></tr><tr><td rowspan="1" colspan="1">dark body markings in light interspaces (<abbrev xmlns:xlink="http://www.w3.org/1999/xlink" xlink:title="dark markings in light-colored dorsal interspaces or not" id="ABBRID0ENYEK" xlink:type="simple">BB-intr</abbrev>)</td><td rowspan="1" colspan="1">no</td><td rowspan="1" colspan="1">no</td><td rowspan="1" colspan="1">no</td><td rowspan="1" colspan="1">no</td><td rowspan="1" colspan="1">no</td><td rowspan="1" colspan="1">no</td><td rowspan="1" colspan="1">no</td><td rowspan="1" colspan="1">slightly</td><td rowspan="1" colspan="1">slightly</td><td rowspan="1" colspan="1">slightly</td></tr><tr><td rowspan="1" colspan="1">dark dorsal bands thin or ~ same width as light interspaces (<abbrev xmlns:xlink="http://www.w3.org/1999/xlink" xlink:title="width of dark-colored body bands thinner or approximately the same width as the light-colored interspaces" id="ABBRID0EUZEK" xlink:type="simple">BB-wd</abbrev>)</td><td rowspan="1" colspan="1">equal</td><td rowspan="1" colspan="1">equal</td><td rowspan="1" colspan="1">equal</td><td rowspan="1" colspan="1">equal</td><td rowspan="1" colspan="1">slightly wider</td><td rowspan="1" colspan="1">slightly wider</td><td rowspan="1" colspan="1">slightly wider</td><td rowspan="1" colspan="1">wider</td><td rowspan="1" colspan="1">equal</td><td rowspan="1" colspan="1">wider</td></tr><tr><td rowspan="1" colspan="1">light interspaces reduced to a narrow thin white band (<abbrev xmlns:xlink="http://www.w3.org/1999/xlink" xlink:title="light interspaces reduced to a narrow thin white band or not" id="ABBRID0E21EK" xlink:type="simple">INT-red</abbrev>)</td><td rowspan="1" colspan="1">no</td><td rowspan="1" colspan="1">no</td><td rowspan="1" colspan="1">no</td><td rowspan="1" colspan="1">no</td><td rowspan="1" colspan="1">no</td><td rowspan="1" colspan="1">no</td><td rowspan="1" colspan="1">no</td><td rowspan="1" colspan="1">no</td><td rowspan="1" colspan="1">no</td><td rowspan="1" colspan="1">no</td></tr><tr><td rowspan="1" colspan="1">dark dorsal bands bordered by prominently colored white tubercles (<abbrev xmlns:xlink="http://www.w3.org/1999/xlink" xlink:title="dark-colored dorsal bands edged with white tubercles or not" id="ABBRID0EC3EK" xlink:type="simple">WHT-tub</abbrev>)</td><td rowspan="1" colspan="1">yes</td><td rowspan="1" colspan="1">yes</td><td rowspan="1" colspan="1">yes</td><td rowspan="1" colspan="1">yes</td><td rowspan="1" colspan="1">yes</td><td rowspan="1" colspan="1">yes</td><td rowspan="1" colspan="1">yes</td><td rowspan="1" colspan="1">yes</td><td rowspan="1" colspan="1">yes</td><td rowspan="1" colspan="1">yes</td></tr><tr><td rowspan="1" colspan="1">dark caudal bands wider than light caudal bands (<abbrev xmlns:xlink="http://www.w3.org/1999/xlink" xlink:title="dark caudal bands wider than the light caudal bands or not" id="ABBRID0EJ4EK" xlink:type="simple">DCB-wd</abbrev>)</td><td rowspan="1" colspan="1">yes</td><td rowspan="1" colspan="1">yes</td><td rowspan="1" colspan="1">yes</td><td rowspan="1" colspan="1">yes</td><td rowspan="1" colspan="1">yes</td><td rowspan="1" colspan="1">yes</td><td rowspan="1" colspan="1">yes</td><td rowspan="1" colspan="1">yes</td><td rowspan="1" colspan="1">yes</td><td rowspan="1" colspan="1">yes</td></tr><tr><td rowspan="1" colspan="1">light caudal bands bearing dark marking in adults (<abbrev xmlns:xlink="http://www.w3.org/1999/xlink" xlink:title="white caudal bands bearing dark markings in adults or not" id="ABBRID0EQ5EK" xlink:type="simple">WCB-mrk</abbrev>)</td><td rowspan="1" colspan="1">yes</td><td rowspan="1" colspan="1">yes</td><td rowspan="1" colspan="1">yes</td><td rowspan="1" colspan="1">yes</td><td rowspan="1" colspan="1">yes</td><td rowspan="1" colspan="1">yes</td><td rowspan="1" colspan="1">yes</td><td rowspan="1" colspan="1">faint</td><td rowspan="1" colspan="1">faint</td><td rowspan="1" colspan="1">faint</td></tr><tr><td rowspan="1" colspan="11">
                      <bold>Morphometric characters (mm)</bold>
                    </td></tr><tr><td rowspan="1" colspan="1">
                      <abbrev xmlns:xlink="http://www.w3.org/1999/xlink" xlink:title="snout-vent length" id="ABBRID0E56EK" xlink:type="simple">SVL</abbrev>
                    </td><td rowspan="1" colspan="1">72.4</td><td rowspan="1" colspan="1">70.7</td><td rowspan="1" colspan="1">80.0</td><td rowspan="1" colspan="1">71.2</td><td rowspan="1" colspan="1">71.8</td><td rowspan="1" colspan="1">67.1</td><td rowspan="1" colspan="1">56.4</td><td rowspan="1" colspan="1">80.0</td><td rowspan="1" colspan="1">78.5</td><td rowspan="1" colspan="1">53.5</td></tr><tr><td rowspan="1" colspan="1">TaiL</td><td rowspan="1" colspan="1">100.0</td><td rowspan="1" colspan="1">88.0</td><td rowspan="1" colspan="1">104.0</td><td rowspan="1" colspan="1">75.0</td><td rowspan="1" colspan="1">88.0</td><td rowspan="1" colspan="1">75.0</td><td rowspan="1" colspan="1">73.0</td><td rowspan="1" colspan="1">81.0</td><td rowspan="1" colspan="1">77.0</td><td rowspan="1" colspan="1">58.0</td></tr><tr><td rowspan="1" colspan="1">TaiW</td><td rowspan="1" colspan="1">6.5</td><td rowspan="1" colspan="1">5.3</td><td rowspan="1" colspan="1">6.2</td><td rowspan="1" colspan="1">5.8</td><td rowspan="1" colspan="1">6.2</td><td rowspan="1" colspan="1">5.5</td><td rowspan="1" colspan="1">4.8</td><td rowspan="1" colspan="1">6.3</td><td rowspan="1" colspan="1">6.3</td><td rowspan="1" colspan="1">4.6</td></tr><tr><td rowspan="1" colspan="1">
                      <abbrev xmlns:xlink="http://www.w3.org/1999/xlink" xlink:title="forearm length" id="ABBRID0EJDFK" xlink:type="simple">FL</abbrev>
                    </td><td rowspan="1" colspan="1">12.2</td><td rowspan="1" colspan="1">11.9</td><td rowspan="1" colspan="1">11.6</td><td rowspan="1" colspan="1">12.4</td><td rowspan="1" colspan="1">11.4</td><td rowspan="1" colspan="1">10.4</td><td rowspan="1" colspan="1">8.8</td><td rowspan="1" colspan="1">13.3</td><td rowspan="1" colspan="1">12.8</td><td rowspan="1" colspan="1">8.2</td></tr><tr><td rowspan="1" colspan="1">
                      <abbrev xmlns:xlink="http://www.w3.org/1999/xlink" xlink:title="tibia length" id="ABBRID0EQEFK" xlink:type="simple">TBL</abbrev>
                    </td><td rowspan="1" colspan="1">15.2</td><td rowspan="1" colspan="1">13.2</td><td rowspan="1" colspan="1">14.6</td><td rowspan="1" colspan="1">14.2</td><td rowspan="1" colspan="1">13.6</td><td rowspan="1" colspan="1">12.7</td><td rowspan="1" colspan="1">11.0</td><td rowspan="1" colspan="1">15.4</td><td rowspan="1" colspan="1">15.5</td><td rowspan="1" colspan="1">10.2</td></tr><tr><td rowspan="1" colspan="1">
                      <abbrev xmlns:xlink="http://www.w3.org/1999/xlink" xlink:title="axilla to groin length" id="ABBRID0EXFFK" xlink:type="simple">AG</abbrev>
                    </td><td rowspan="1" colspan="1">33.6</td><td rowspan="1" colspan="1">32.6</td><td rowspan="1" colspan="1">37</td><td rowspan="1" colspan="1">32.7</td><td rowspan="1" colspan="1">32.9</td><td rowspan="1" colspan="1">30</td><td rowspan="1" colspan="1">25.5</td><td rowspan="1" colspan="1">36.5</td><td rowspan="1" colspan="1">36.6</td><td rowspan="1" colspan="1">22.7</td></tr><tr><td rowspan="1" colspan="1">
                      <abbrev xmlns:xlink="http://www.w3.org/1999/xlink" xlink:title="head length" id="ABBRID0E5GFK" xlink:type="simple">HL</abbrev>
                    </td><td rowspan="1" colspan="1">21.2</td><td rowspan="1" colspan="1">20.1</td><td rowspan="1" colspan="1">21.7</td><td rowspan="1" colspan="1">20.1</td><td rowspan="1" colspan="1">20.6</td><td rowspan="1" colspan="1">19.2</td><td rowspan="1" colspan="1">16.5</td><td rowspan="1" colspan="1">22.3</td><td rowspan="1" colspan="1">22.8</td><td rowspan="1" colspan="1">15.7</td></tr><tr><td rowspan="1" colspan="1">
                      <abbrev xmlns:xlink="http://www.w3.org/1999/xlink" xlink:title="head width" id="ABBRID0EFIFK" xlink:type="simple">HW</abbrev>
                    </td><td rowspan="1" colspan="1">14.5</td><td rowspan="1" colspan="1">13.7</td><td rowspan="1" colspan="1">15.4</td><td rowspan="1" colspan="1">14.1</td><td rowspan="1" colspan="1">14.0</td><td rowspan="1" colspan="1">12.5</td><td rowspan="1" colspan="1">10.9</td><td rowspan="1" colspan="1">16.0</td><td rowspan="1" colspan="1">15.7</td><td rowspan="1" colspan="1">10.3</td></tr><tr><td rowspan="1" colspan="1">
                      <abbrev xmlns:xlink="http://www.w3.org/1999/xlink" xlink:title="head depth" id="ABBRID0EMJFK" xlink:type="simple">HD</abbrev>
                    </td><td rowspan="1" colspan="1">8.4</td><td rowspan="1" colspan="1">7.6</td><td rowspan="1" colspan="1">9.0</td><td rowspan="1" colspan="1">8.7</td><td rowspan="1" colspan="1">8.6</td><td rowspan="1" colspan="1">8.6</td><td rowspan="1" colspan="1">6.5</td><td rowspan="1" colspan="1">8.9</td><td rowspan="1" colspan="1">9.7</td><td rowspan="1" colspan="1">6.7</td></tr><tr><td rowspan="1" colspan="1">
                      <abbrev xmlns:xlink="http://www.w3.org/1999/xlink" xlink:title="eye diameter" id="ABBRID0ETKFK" xlink:type="simple">ED</abbrev>
                    </td><td rowspan="1" colspan="1">4.9</td><td rowspan="1" colspan="1">4.7</td><td rowspan="1" colspan="1">5.2</td><td rowspan="1" colspan="1">4.4</td><td rowspan="1" colspan="1">4.7</td><td rowspan="1" colspan="1">4.6</td><td rowspan="1" colspan="1">3.9</td><td rowspan="1" colspan="1">5.3</td><td rowspan="1" colspan="1">5.5</td><td rowspan="1" colspan="1">3.8</td></tr><tr><td rowspan="1" colspan="1">
                      <abbrev xmlns:xlink="http://www.w3.org/1999/xlink" xlink:title="eye to ear distance" id="ABBRID0E1LFK" xlink:type="simple">EE</abbrev>
                    </td><td rowspan="1" colspan="1">5.1</td><td rowspan="1" colspan="1">5.4</td><td rowspan="1" colspan="1">6.1</td><td rowspan="1" colspan="1">5.6</td><td rowspan="1" colspan="1">5.4</td><td rowspan="1" colspan="1">5.6</td><td rowspan="1" colspan="1">4.5</td><td rowspan="1" colspan="1">6.4</td><td rowspan="1" colspan="1">5.9</td><td rowspan="1" colspan="1">4.2</td></tr><tr><td rowspan="1" colspan="1">
                      <abbrev xmlns:xlink="http://www.w3.org/1999/xlink" xlink:title="snout length" id="ABBRID0EBNFK" xlink:type="simple">SN</abbrev>
                    </td><td rowspan="1" colspan="1">8.0</td><td rowspan="1" colspan="1">7.9</td><td rowspan="1" colspan="1">8.5</td><td rowspan="1" colspan="1">7.8</td><td rowspan="1" colspan="1">8.2</td><td rowspan="1" colspan="1">7.6</td><td rowspan="1" colspan="1">6.5</td><td rowspan="1" colspan="1">8.7</td><td rowspan="1" colspan="1">8.7</td><td rowspan="1" colspan="1">6.1</td></tr><tr><td rowspan="1" colspan="1">
                      <abbrev xmlns:xlink="http://www.w3.org/1999/xlink" xlink:title="eye to nostril distance" id="ABBRID0EIOFK" xlink:type="simple">EN</abbrev>
                    </td><td rowspan="1" colspan="1">6.1</td><td rowspan="1" colspan="1">5.9</td><td rowspan="1" colspan="1">6.3</td><td rowspan="1" colspan="1">6.0</td><td rowspan="1" colspan="1">6.0</td><td rowspan="1" colspan="1">5.6</td><td rowspan="1" colspan="1">4.8</td><td rowspan="1" colspan="1">6.3</td><td rowspan="1" colspan="1">6.4</td><td rowspan="1" colspan="1">4.2</td></tr><tr><td rowspan="1" colspan="1">
                      <abbrev xmlns:xlink="http://www.w3.org/1999/xlink" xlink:title="interorbital distance" id="ABBRID0EPPFK" xlink:type="simple">IO</abbrev>
                    </td><td rowspan="1" colspan="1">4.9</td><td rowspan="1" colspan="1">4.7</td><td rowspan="1" colspan="1">4.6</td><td rowspan="1" colspan="1">4.4</td><td rowspan="1" colspan="1">5.0</td><td rowspan="1" colspan="1">5.0</td><td rowspan="1" colspan="1">4.2</td><td rowspan="1" colspan="1">6.2</td><td rowspan="1" colspan="1">5.1</td><td rowspan="1" colspan="1">3.5</td></tr><tr><td rowspan="1" colspan="1">
                      <abbrev xmlns:xlink="http://www.w3.org/1999/xlink" xlink:title="ear length" id="ABBRID0EWQFK" xlink:type="simple">EL</abbrev>
                    </td><td rowspan="1" colspan="1">1.4</td><td rowspan="1" colspan="1">2.0</td><td rowspan="1" colspan="1">2</td><td rowspan="1" colspan="1">1.7</td><td rowspan="1" colspan="1">1.6</td><td rowspan="1" colspan="1">1.9</td><td rowspan="1" colspan="1">1.4</td><td rowspan="1" colspan="1">2.3</td><td rowspan="1" colspan="1">1.7</td><td rowspan="1" colspan="1">1.6</td></tr><tr><td rowspan="1" colspan="1">
                      <abbrev xmlns:xlink="http://www.w3.org/1999/xlink" xlink:title="and internarial distance" id="ABBRID0E4RFK" xlink:type="simple">IN</abbrev>
                    </td><td rowspan="1" colspan="1">2.4</td><td rowspan="1" colspan="1">2.0</td><td rowspan="1" colspan="1">2.3</td><td rowspan="1" colspan="1">2.2</td><td rowspan="1" colspan="1">2.4</td><td rowspan="1" colspan="1">2.4</td><td rowspan="1" colspan="1">1.9</td><td rowspan="1" colspan="1">2.7</td><td rowspan="1" colspan="1">2.4</td><td rowspan="1" colspan="1">1.9</td></tr></tbody></table></table-wrap><p>In meristics, <italic><tp:taxon-name><tp:taxon-name-part taxon-name-part-type="genus" reg="Cyrtodactylus">Cyrtodactylus</tp:taxon-name-part><tp:taxon-name-part taxon-name-part-type="species" reg="kampingpoiensis">kampingpoiensis</tp:taxon-name-part></tp:taxon-name></italic> sp. nov. differs significantly from the P. Sampeu population in having more rows of longitudinal tubercles (<abbrev xmlns:xlink="http://www.w3.org/1999/xlink" xlink:title="the number of longitudinal rows of body tubercles" id="ABBRID0EMTFK" xlink:type="simple">LRT</abbrev>: 19–21 vs 15–17). It differs significantly from the P. Khpoh population and the P. Sampeu population in having a greater number of paravertebral tubercles (<abbrev xmlns:xlink="http://www.w3.org/1999/xlink" xlink:title="the number of paravertebral tubercles" id="ABBRID0EQTFK" xlink:type="simple">PVT</abbrev> 30–37 vs 28–30 and 28–31, respectively) (Tables <xref ref-type="table" rid="T3">3</xref>–<xref ref-type="table" rid="T5">5</xref>). It differs significantly morphometrically from the P. Sampeu population in having a significantly shorter ear-eye distance (<abbrev xmlns:xlink="http://www.w3.org/1999/xlink" xlink:title="eye to ear distance" id="ABBRID0E3TFK" xlink:type="simple">EE</abbrev>) and a wider and longer head (<abbrev xmlns:xlink="http://www.w3.org/1999/xlink" xlink:title="head length" id="ABBRID0EAUFK" xlink:type="simple">HL</abbrev> and <abbrev xmlns:xlink="http://www.w3.org/1999/xlink" xlink:title="head width" id="ABBRID0EEUFK" xlink:type="simple">HW</abbrev>, respectively) and from the P. Sampeu and P. Khpoh populations in having a longer snout (<abbrev xmlns:xlink="http://www.w3.org/1999/xlink" xlink:title="snout length" id="ABBRID0EIUFK" xlink:type="simple">SN</abbrev>) and longer hind limbs (<abbrev xmlns:xlink="http://www.w3.org/1999/xlink" xlink:title="tibia length" id="ABBRID0EMUFK" xlink:type="simple">TBL</abbrev>) (Table <xref ref-type="table" rid="T3">3</xref>). Categorically it differs from the P. Sampeu population in having discontinuous versus continuous enlarged femorals and precloacals (<abbrev xmlns:xlink="http://www.w3.org/1999/xlink" xlink:title="enlarged femoral and precloacal scales continuous or not" id="ABBRID0EUUFK" xlink:type="simple">FS-PS</abbrev>) and there are no dark markings in the light interspaces between the dark body bands (<abbrev xmlns:xlink="http://www.w3.org/1999/xlink" xlink:title="dark markings in light-colored dorsal interspaces or not" id="ABBRID0EYUFK" xlink:type="simple">BB-intr</abbrev>) whereas faint markings occur in the P. Khpoh population (Figs <xref ref-type="fig" rid="F7">7</xref>, <xref ref-type="fig" rid="F9">9</xref>, <xref ref-type="fig" rid="F10">10</xref>; Suppl. material <xref ref-type="supplementary-material" rid="S3">3</xref>).</p></tp:treatment-sec><tp:treatment-sec sec-type="natural history" id="SECID0EMVFK"><title>Natural history.</title><p>All specimens of the type series were collected on P. Kamping Poi from 1030–2000 hrs. Phnom Kamping Poi is a long rectangularly shaped karstic hill ca 6.5 km in length and 1.6 wide and its widest point near its southeastern margin (Fig. <xref ref-type="fig" rid="F1">1</xref>). Phnom Kamping Poi reaches ca 242 m in elevation and is covered with drought-deciduous karst vegetation (Fig. <xref ref-type="fig" rid="F8">8</xref>). The hillsides are covered with karstic boulders of varying size which constitutes the prime microhabitat for <italic><tp:taxon-name><tp:taxon-name-part taxon-name-part-type="genus" reg="Cyrtodactylus">C.</tp:taxon-name-part><tp:taxon-name-part taxon-name-part-type="species" reg="kampingpoiensis">kampingpoiensis</tp:taxon-name-part></tp:taxon-name></italic> sp. nov. although some specimens were found in a wide, open cave near the entrance. All age classes from hatchlings (LSUHC 15198; 39 mm <abbrev xmlns:xlink="http://www.w3.org/1999/xlink" xlink:title="snout-vent length" id="ABBRID0EFWFK" xlink:type="simple">SVL</abbrev>) to adults (LSUHC 15206, 15209, 15212; 82 mm <abbrev xmlns:xlink="http://www.w3.org/1999/xlink" xlink:title="snout-vent length" id="ABBRID0EJWFK" xlink:type="simple">SVL</abbrev>) were found and LSUHC 15207 (<abbrev xmlns:xlink="http://www.w3.org/1999/xlink" xlink:title="snout-vent length" id="ABBRID0ENWFK" xlink:type="simple">SVL</abbrev> 77.9 mm) was gravid with two eggs. Although geckos were found on all substrates, they were most commonly found on karst in all planes of orientation with fewer specimens being found on the ground and the karst vegetation – often at the base of trees. One specimen (LSUHC 15204 [in the FFI collection]) was found deep within a cave on top of a large (2.5 m diameter) log. Other species found on P. Kamping Poi were the lizards <italic><tp:taxon-name><tp:taxon-name-part taxon-name-part-type="genus" reg="Eutropis">Eutropis</tp:taxon-name-part><tp:taxon-name-part taxon-name-part-type="species" reg="longicaudata">longicaudata</tp:taxon-name-part></tp:taxon-name></italic> (Hallowell), <italic><tp:taxon-name><tp:taxon-name-part taxon-name-part-type="genus" reg="Dixonius">Dixonius</tp:taxon-name-part><tp:taxon-name-part taxon-name-part-type="species" reg="siamensis">siamensis</tp:taxon-name-part></tp:taxon-name></italic> (Boulenger), <italic><tp:taxon-name><tp:taxon-name-part taxon-name-part-type="genus" reg="Gekko">Gekko</tp:taxon-name-part><tp:taxon-name-part taxon-name-part-type="species" reg="gecko">gecko</tp:taxon-name-part></tp:taxon-name></italic> (Linnaeus), <tp:taxon-name><tp:taxon-name-part taxon-name-part-type="genus" reg="Gehyra">Gehyra</tp:taxon-name-part><tp:taxon-name-part taxon-name-part-type="uncertainty-rank">cf.</tp:taxon-name-part><tp:taxon-name-part taxon-name-part-type="species" reg="lacerata">lacerata</tp:taxon-name-part></tp:taxon-name> (Taylor), <italic><tp:taxon-name><tp:taxon-name-part taxon-name-part-type="genus" reg="Gehyra">Gehyra</tp:taxon-name-part><tp:taxon-name-part taxon-name-part-type="species" reg="mutilata">mutilata</tp:taxon-name-part></tp:taxon-name></italic> (Wiegmann) <italic><tp:taxon-name><tp:taxon-name-part taxon-name-part-type="genus" reg="Hemidactylus">Hemidactylus</tp:taxon-name-part><tp:taxon-name-part taxon-name-part-type="species" reg="frenatus">frenatus</tp:taxon-name-part></tp:taxon-name></italic> Duméril &amp; Bibron, and <italic><tp:taxon-name><tp:taxon-name-part taxon-name-part-type="genus" reg="Subdoloseps">Subdoloseps</tp:taxon-name-part><tp:taxon-name-part taxon-name-part-type="species" reg="bowringii">bowringii</tp:taxon-name-part></tp:taxon-name></italic> (Günther), and the snakes <italic><tp:taxon-name><tp:taxon-name-part taxon-name-part-type="genus" reg="Lycodon">Lycodon</tp:taxon-name-part><tp:taxon-name-part taxon-name-part-type="species" reg="capucinus">capucinus</tp:taxon-name-part></tp:taxon-name></italic> Boie and <tp:taxon-name><tp:taxon-name-part taxon-name-part-type="genus" reg="Indotyphlops">Indotyphlops</tp:taxon-name-part><tp:taxon-name-part taxon-name-part-type="uncertainty-rank">cf.</tp:taxon-name-part><tp:taxon-name-part taxon-name-part-type="species" reg="braminus">braminus</tp:taxon-name-part></tp:taxon-name> (Daudin).</p><fig id="F8" position="float" orientation="portrait"><object-id xmlns:xlink="http://www.w3.org/1999/xlink" content-type="doi" xlink:type="simple">10.3897/zookeys.1240.139691.figure8</object-id><object-id xmlns:xlink="http://www.w3.org/1999/xlink" content-type="arpha" xlink:type="simple">E8078335-E499-5F7C-B9ED-CEA695B0E31C</object-id><label>Figure 8.</label><caption><p>Habitat at Phnom Kamping Poi <bold>A, B</bold> optimal microhabitat of boulders of varying size within the karst vegetation <bold>C</bold> cave microhabitat inside Damrei Cave <bold>D</bold> typical deciduous karst vegetation.</p></caption><graphic xmlns:xlink="http://www.w3.org/1999/xlink" xlink:href="zookeys-1240-073_article-139691__-g008.jpg" position="float" orientation="portrait" xlink:type="simple" id="oo_1344948.jpg"><uri content-type="original_file" xlink:type="simple">https://binary.pensoft.net/fig/1344948</uri></graphic></fig><p>All specimens from P. Banan (Figs <xref ref-type="fig" rid="F9">9</xref>, <xref ref-type="fig" rid="F10">10</xref>) were collected near Rum Say Sok from 1930–2000 hrs. Phnom Banan is an irregularly shaped elongate karstic hill ca 6.6 km in length and 1.6 km wide at its widest point near its the eastern margin (Fig. <xref ref-type="fig" rid="F1">1</xref>). It reaches ca 203 m in elevation and is covered with drought-deciduous karst vegetation (Fig. <xref ref-type="fig" rid="F11">11</xref>). All age classes from hatchlings (LSUHC 15177 [in FFI collection]; 35.0 mm <abbrev xmlns:xlink="http://www.w3.org/1999/xlink" xlink:title="snout-vent length" id="ABBRID0E41FK" xlink:type="simple">SVL</abbrev>) to adults (LSUHC 15168 [in FFI collection]; <abbrev xmlns:xlink="http://www.w3.org/1999/xlink" xlink:title="snout-vent length" id="ABBRID0EB2FK" xlink:type="simple">SVL</abbrev> 82.0 m) were found, indicating that mid-March is within the reproductive season for this population. Although geckos were occasionally found on the ground (most hatchings and juveniles), they were most commonly found on the karst surfaces in all planes of orientation with fewer specimens being found on karst vegetation (only at the base of trees less than 0.5 m above the ground or on fallen logs). Other species found on P. Banan were the frogs <tp:taxon-name><tp:taxon-name-part taxon-name-part-type="genus" reg="Polypedates">Polypedates</tp:taxon-name-part><tp:taxon-name-part taxon-name-part-type="uncertainty-rank">cf.</tp:taxon-name-part><tp:taxon-name-part taxon-name-part-type="species" reg="leucomystax">leucomystax</tp:taxon-name-part></tp:taxon-name> (Gravenhorst); <italic><tp:taxon-name><tp:taxon-name-part taxon-name-part-type="genus" reg="Glyphoglossus">Glyphoglossus</tp:taxon-name-part><tp:taxon-name-part taxon-name-part-type="species" reg="guttulatus">guttulatus</tp:taxon-name-part></tp:taxon-name></italic> (Blyth); <italic><tp:taxon-name><tp:taxon-name-part taxon-name-part-type="genus" reg="Kaloula">Kaloula</tp:taxon-name-part><tp:taxon-name-part taxon-name-part-type="species" reg="pulchra">pulchra</tp:taxon-name-part></tp:taxon-name></italic> Gray; <italic><tp:taxon-name><tp:taxon-name-part taxon-name-part-type="genus" reg="Microhyla">Microhyla</tp:taxon-name-part><tp:taxon-name-part taxon-name-part-type="species" reg="mukhlesuri">mukhlesuri</tp:taxon-name-part></tp:taxon-name></italic> Hasan, Islam, Kuramoto, Kurabayashi &amp; Sumida; the lizards <italic><tp:taxon-name><tp:taxon-name-part taxon-name-part-type="genus" reg="Gehyra">Gehyra</tp:taxon-name-part><tp:taxon-name-part taxon-name-part-type="species" reg="mutilata">mutilata</tp:taxon-name-part></tp:taxon-name></italic> (Wiegmann); <italic><tp:taxon-name><tp:taxon-name-part taxon-name-part-type="genus" reg="Subdoloseps">Subdoloseps</tp:taxon-name-part><tp:taxon-name-part taxon-name-part-type="species" reg="bowringii">bowringii</tp:taxon-name-part></tp:taxon-name></italic> (Günther); and <italic><tp:taxon-name><tp:taxon-name-part taxon-name-part-type="genus" reg="Eutropis">Eutropis</tp:taxon-name-part><tp:taxon-name-part taxon-name-part-type="species" reg="macularia">macularia</tp:taxon-name-part></tp:taxon-name></italic> (Blyth); and the snakes <tp:taxon-name><tp:taxon-name-part taxon-name-part-type="genus" reg="Oligodon">Oligodon</tp:taxon-name-part><tp:taxon-name-part taxon-name-part-type="uncertainty-rank">cf.</tp:taxon-name-part><tp:taxon-name-part taxon-name-part-type="species" reg="kampucheaensis">kampucheaensis</tp:taxon-name-part></tp:taxon-name> Neang, Grismer &amp; Daltry; and a <italic><tp:taxon-name><tp:taxon-name-part taxon-name-part-type="genus" reg="Chrysopelea">Chrysopelea</tp:taxon-name-part><tp:taxon-name-part taxon-name-part-type="species" reg="ornata">ornata</tp:taxon-name-part></tp:taxon-name></italic> (Shaw) found dead on a nearby road.</p><fig id="F9" position="float" orientation="portrait"><object-id xmlns:xlink="http://www.w3.org/1999/xlink" content-type="doi" xlink:type="simple">10.3897/zookeys.1240.139691.figure9</object-id><object-id xmlns:xlink="http://www.w3.org/1999/xlink" content-type="arpha" xlink:type="simple">E0B5C136-B584-5227-AC64-6A67CFFD7203</object-id><label>Figure 9.</label><caption><p>The Phnom Banan population <bold>A</bold> adult male LSUHC 15173 <bold>B</bold> adult female LSUHC 15168 in FFI collection <bold>C</bold> adult female LSUHC 15170 <bold>D</bold> juvenile LSUHC 15176 <bold>E</bold> hatchling LSUHC 15175.</p></caption><graphic xmlns:xlink="http://www.w3.org/1999/xlink" xlink:href="zookeys-1240-073_article-139691__-g009.jpg" position="float" orientation="portrait" xlink:type="simple" id="oo_1344949.jpg"><uri content-type="original_file" xlink:type="simple">https://binary.pensoft.net/fig/1344949</uri></graphic></fig><fig id="F10" position="float" orientation="portrait"><object-id xmlns:xlink="http://www.w3.org/1999/xlink" content-type="doi" xlink:type="simple">10.3897/zookeys.1240.139691.figure10</object-id><object-id xmlns:xlink="http://www.w3.org/1999/xlink" content-type="arpha" xlink:type="simple">C3EFFB36-FC10-5864-9776-D1F2BF1CF064</object-id><label>Figure 10.</label><caption><p>Specimens from the Phnom Banan population.</p></caption><graphic xmlns:xlink="http://www.w3.org/1999/xlink" xlink:href="zookeys-1240-073_article-139691__-g010.jpg" position="float" orientation="portrait" xlink:type="simple" id="oo_1344950.jpg"><uri content-type="original_file" xlink:type="simple">https://binary.pensoft.net/fig/1344950</uri></graphic></fig><fig id="F11" position="float" orientation="portrait"><object-id xmlns:xlink="http://www.w3.org/1999/xlink" content-type="doi" xlink:type="simple">10.3897/zookeys.1240.139691.figure11</object-id><object-id xmlns:xlink="http://www.w3.org/1999/xlink" content-type="arpha" xlink:type="simple">5E5E12EB-BB6E-5330-8DE8-5423BDBEB016</object-id><label>Figure 11.</label><caption><p>Habitat at Phnom Banan <bold>A</bold> hillside microhabtiat <bold>B</bold> Cliff face microhabitat <bold>C</bold> deciduous karst vegetation following summer rains. Photographs by Sothearen Thi.</p></caption><graphic xmlns:xlink="http://www.w3.org/1999/xlink" xlink:href="zookeys-1240-073_article-139691__-g011.jpg" position="float" orientation="portrait" xlink:type="simple" id="oo_1344951.jpg"><uri content-type="original_file" xlink:type="simple">https://binary.pensoft.net/fig/1344951</uri></graphic></fig><p>All specimens were from P. Sampeu (Figs <xref ref-type="fig" rid="F12">12</xref>, <xref ref-type="fig" rid="F13">13</xref>) from were collected from 1930–2050 hrs. Phnom Sampeu is a small oval karstic hill ca 1.8 km in length and 0.6 km across the center (Fig. <xref ref-type="fig" rid="F1">1</xref>). It reaches 102 m in elevation and is covered with drought-deciduous karst vegetation. The hillsides are covered with karstic boulders of varying size as well as shear vertical faces where specimens were most commonly found (Fig. <xref ref-type="fig" rid="F14">14</xref>). Geckos, however, were also found on the ground and on karst vegetation, usually at the base of trees. All age classes from hatchlings (LSUHC 15126; 35 mm <abbrev xmlns:xlink="http://www.w3.org/1999/xlink" xlink:title="snout-vent length" id="ABBRID0EUAGK" xlink:type="simple">SVL</abbrev>) to adults (LSUHC 151116; 80 mm <abbrev xmlns:xlink="http://www.w3.org/1999/xlink" xlink:title="snout-vent length" id="ABBRID0EYAGK" xlink:type="simple">SVL</abbrev>) were observed, indicating mid-March is within the reproductive season of the P. Sampeu population. Specimen LSUHC 15113 had eaten a large Huntsman Spider. Other species found on P. Sampeu were the frogs <tp:taxon-name><tp:taxon-name-part taxon-name-part-type="genus" reg="Duttaphrynus">Duttaphrynus</tp:taxon-name-part><tp:taxon-name-part taxon-name-part-type="uncertainty-rank">cf.</tp:taxon-name-part><tp:taxon-name-part taxon-name-part-type="species" reg="melanostictus">melanostictus</tp:taxon-name-part></tp:taxon-name> (Schneider), <italic><tp:taxon-name><tp:taxon-name-part taxon-name-part-type="genus" reg="Kaloula">Kaloula</tp:taxon-name-part><tp:taxon-name-part taxon-name-part-type="species" reg="pulchra">pulchra</tp:taxon-name-part></tp:taxon-name></italic> Gray, and <tp:taxon-name><tp:taxon-name-part taxon-name-part-type="genus" reg="Polypedates">Polypedates</tp:taxon-name-part><tp:taxon-name-part taxon-name-part-type="uncertainty-rank">cf.</tp:taxon-name-part><tp:taxon-name-part taxon-name-part-type="species" reg="leucomystax">leucomystax</tp:taxon-name-part></tp:taxon-name> (Gravenhorst), the lizards <italic><tp:taxon-name><tp:taxon-name-part taxon-name-part-type="genus" reg="Dixonius">Dixonius</tp:taxon-name-part><tp:taxon-name-part taxon-name-part-type="species" reg="siamensis">siamensis</tp:taxon-name-part></tp:taxon-name></italic> (Boulenger), and the snakes <italic><tp:taxon-name><tp:taxon-name-part taxon-name-part-type="genus" reg="Lycodon">Lycodon</tp:taxon-name-part><tp:taxon-name-part taxon-name-part-type="species" reg="capucinus">capucinus</tp:taxon-name-part></tp:taxon-name></italic> Boie and <tp:taxon-name><tp:taxon-name-part taxon-name-part-type="genus" reg="Trimeresurus">Trimeresurus</tp:taxon-name-part><tp:taxon-name-part taxon-name-part-type="uncertainty-rank">cf.</tp:taxon-name-part><tp:taxon-name-part taxon-name-part-type="species" reg="albolabris">albolabris</tp:taxon-name-part></tp:taxon-name> Gray.</p><fig id="F12" position="float" orientation="portrait"><object-id xmlns:xlink="http://www.w3.org/1999/xlink" content-type="doi" xlink:type="simple">10.3897/zookeys.1240.139691.figure12</object-id><object-id xmlns:xlink="http://www.w3.org/1999/xlink" content-type="arpha" xlink:type="simple">5BB3A276-AA8A-5548-92DE-6BFE7DBF93C9</object-id><label>Figure 12.</label><caption><p><bold>A, C</bold> The Phnom Sampeu population <bold>A</bold> adult male LSUHC 15113 <bold>B</bold> juvenile LSUHC 15119 in FFI collection <bold>C</bold> hatchling LSUHC 15123 <bold>D–F</bold> the Phnom Khpoh population <bold>D</bold> gravid adult female LSUHC 15229 <bold>E</bold> juvenile female LSUHC 15231 <bold>F</bold> hatchling LSUHC 15233 in FFI collection.</p></caption><graphic xmlns:xlink="http://www.w3.org/1999/xlink" xlink:href="zookeys-1240-073_article-139691__-g012.jpg" position="float" orientation="portrait" xlink:type="simple" id="oo_1344952.jpg"><uri content-type="original_file" xlink:type="simple">https://binary.pensoft.net/fig/1344952</uri></graphic></fig><fig id="F13" position="float" orientation="portrait"><object-id xmlns:xlink="http://www.w3.org/1999/xlink" content-type="doi" xlink:type="simple">10.3897/zookeys.1240.139691.figure13</object-id><object-id xmlns:xlink="http://www.w3.org/1999/xlink" content-type="arpha" xlink:type="simple">0FF81F82-49C4-5DE1-88CF-E200078CE9F0</object-id><label>Figure 13.</label><caption><p>Comparison of specimens from the Phnom Khpoh and Phnom Sampeu populations.</p></caption><graphic xmlns:xlink="http://www.w3.org/1999/xlink" xlink:href="zookeys-1240-073_article-139691__-g013.jpg" position="float" orientation="portrait" xlink:type="simple" id="oo_1344953.jpg"><uri content-type="original_file" xlink:type="simple">https://binary.pensoft.net/fig/1344953</uri></graphic></fig><fig id="F14" position="float" orientation="portrait"><object-id xmlns:xlink="http://www.w3.org/1999/xlink" content-type="doi" xlink:type="simple">10.3897/zookeys.1240.139691.figure14</object-id><object-id xmlns:xlink="http://www.w3.org/1999/xlink" content-type="arpha" xlink:type="simple">09B97715-7919-5F4A-A12E-EAB018F055F1</object-id><label>Figure 14.</label><caption><p>Habitat at Phnom Sampeu <bold>A</bold> vertical face microhabitat of a low karstic ridge <bold>B</bold> boulder microhabitat within open karst vegetation <bold>C</bold> vertical microhabitat <bold>D</bold> typical deciduous karst vegetation where LSUHC 15118 was found on the base of the tree in the foreground.</p></caption><graphic xmlns:xlink="http://www.w3.org/1999/xlink" xlink:href="zookeys-1240-073_article-139691__-g014.jpg" position="float" orientation="portrait" xlink:type="simple" id="oo_1344954.jpg"><uri content-type="original_file" xlink:type="simple">https://binary.pensoft.net/fig/1344954</uri></graphic></fig><p>Phnom Khpoh is overall a somewhat circularly shaped karstic hill with deeply incised margins 8.6 km to the west of P. Sampeu. It is 5.0 km by 4.5 km in size with three major peaks – the western and eastern peaks reaching ca 250 m in elevation and a southern peak reaching ca 242 m in elevation (Fig. <xref ref-type="fig" rid="F1">1</xref>). Like the other hills, P. Khpoh is covered with drought-deciduous karst vegetation, varying karst boulder microhabitats, and caves of varying length and depth (Fig. <xref ref-type="fig" rid="F15">15</xref>). The three specimens collected were found on karst and vegetation from 1900–2030 hrs at the opening of a small cave. A fourth specimen was found low on a cave wall ~ 4 m from the opening (Figs <xref ref-type="fig" rid="F13">13</xref>, <xref ref-type="fig" rid="F15">15</xref>). All age classes from hatchlings (LSUHC 15232 [in the FFI collection; 36 mm <abbrev xmlns:xlink="http://www.w3.org/1999/xlink" xlink:title="snout-vent length" id="ABBRID0EUFGK" xlink:type="simple">SVL</abbrev>]) to adults (LSUHC 15230; 80.0 mm <abbrev xmlns:xlink="http://www.w3.org/1999/xlink" xlink:title="snout-vent length" id="ABBRID0EYFGK" xlink:type="simple">SVL</abbrev>) were observed. LSUHC 15229 (<abbrev xmlns:xlink="http://www.w3.org/1999/xlink" xlink:title="snout-vent length" id="ABBRID0E3FGK" xlink:type="simple">SVL</abbrev> 78.5 mm) is gravid. Other species found on P. Khpoh were the frogs <tp:taxon-name><tp:taxon-name-part taxon-name-part-type="genus" reg="Duttaphrynus">Duttaphrynus</tp:taxon-name-part><tp:taxon-name-part taxon-name-part-type="uncertainty-rank">cf.</tp:taxon-name-part><tp:taxon-name-part taxon-name-part-type="species" reg="melanostictus">melanostictus</tp:taxon-name-part></tp:taxon-name> (Schneider), <italic><tp:taxon-name><tp:taxon-name-part taxon-name-part-type="genus" reg="Kaloula">Kaloula</tp:taxon-name-part><tp:taxon-name-part taxon-name-part-type="species" reg="pulchra">pulchra</tp:taxon-name-part></tp:taxon-name></italic> Gray, and <tp:taxon-name><tp:taxon-name-part taxon-name-part-type="genus" reg="Polypedates">Polypedates</tp:taxon-name-part><tp:taxon-name-part taxon-name-part-type="uncertainty-rank">cf.</tp:taxon-name-part><tp:taxon-name-part taxon-name-part-type="species" reg="leucomystax">leucomystax</tp:taxon-name-part></tp:taxon-name> (Gravenhorst), the lizards <italic><tp:taxon-name><tp:taxon-name-part taxon-name-part-type="genus" reg="Dixonius">Dixonius</tp:taxon-name-part><tp:taxon-name-part taxon-name-part-type="species" reg="siamensis">siamensis</tp:taxon-name-part></tp:taxon-name></italic> (Boulenger) and <italic><tp:taxon-name><tp:taxon-name-part taxon-name-part-type="genus" reg="Hemiphyllodactylus">Hemiphyllodactylus</tp:taxon-name-part><tp:taxon-name-part taxon-name-part-type="species" reg="khpoh">khpoh</tp:taxon-name-part></tp:taxon-name></italic> Grismer, Sinovas, Quah, Thi, Chourn, Chhin, Hun, Cobos, Geissler, Ching &amp; Murdoch, and the snakes <italic><tp:taxon-name><tp:taxon-name-part taxon-name-part-type="genus" reg="Lycodon">Lycodon</tp:taxon-name-part><tp:taxon-name-part taxon-name-part-type="species" reg="capucinus">capucinus</tp:taxon-name-part></tp:taxon-name></italic> Boie and <tp:taxon-name><tp:taxon-name-part taxon-name-part-type="genus" reg="Trimeresurus">Trimeresurus</tp:taxon-name-part><tp:taxon-name-part taxon-name-part-type="uncertainty-rank">cf.</tp:taxon-name-part><tp:taxon-name-part taxon-name-part-type="species" reg="albolabris">albolabris</tp:taxon-name-part></tp:taxon-name> Gray.</p><fig id="F15" position="float" orientation="portrait"><object-id xmlns:xlink="http://www.w3.org/1999/xlink" content-type="doi" xlink:type="simple">10.3897/zookeys.1240.139691.figure15</object-id><object-id xmlns:xlink="http://www.w3.org/1999/xlink" content-type="arpha" xlink:type="simple">1A617614-1ABE-5CA7-9CD2-74B43453010D</object-id><label>Figure 15.</label><caption><p>Habitat at Phnom Khpoh <bold>A</bold> typical boulder microhabitat within karst vegetation <bold>B</bold> open rocky microhabitat where specimens are rarely found <bold>C</bold> vertical opening into a cave microhabitat <bold>D</bold> cave microhabitat shared with <italic><tp:taxon-name><tp:taxon-name-part taxon-name-part-type="genus" reg="Python">Python</tp:taxon-name-part><tp:taxon-name-part taxon-name-part-type="species" reg="bivittatus">bivittatus</tp:taxon-name-part></tp:taxon-name></italic>.</p></caption><graphic xmlns:xlink="http://www.w3.org/1999/xlink" xlink:href="zookeys-1240-073_article-139691__-g015.jpg" position="float" orientation="portrait" xlink:type="simple" id="oo_1344955.jpg"><uri content-type="original_file" xlink:type="simple">https://binary.pensoft.net/fig/1344955</uri></graphic></fig></tp:treatment-sec><tp:treatment-sec><!--Section generated to contain objects referenced in tp:taxon-treatment.--><supplementary-material xmlns:xlink="http://www.w3.org/1999/xlink" id="S3" position="float" orientation="portrait" xlink:type="simple"><object-id content-type="doi" xlink:type="simple">10.3897/zookeys.1240.139691.suppl3</object-id><object-id content-type="arpha" xlink:type="simple">830DAE8D-BCCF-58C0-8067-E04371A3E787</object-id><label>Supplementary material 3</label><caption><p>Inter- and intraspecific variation in categorical characters among populations of the Battambang clade</p></caption><statement content-type="dataType"><label>Data type</label><p>xlsx</p></statement><media xlink:href="zookeys-1240-073_article-139691__-s003.xlsx" mimetype="application" mime-subtype="vnd.openxmlformats-officedocument.spreadsheetml.sheet" position="float" orientation="portrait" xlink:type="simple" id="oo_1344959.xlsx"><uri content-type="original_file" xlink:type="simple">https://binary.pensoft.net/file/1344959</uri></media><permissions><license xlink:type="simple"><license-p>This dataset is made available under the Open Database License (http://opendatacommons.org/licenses/odbl/1.0/). The Open Database License (ODbL) is a license agreement intended to allow users to freely share, modify, and use this Dataset while maintaining this same freedom for others, provided that the original source and author(s) are credited.</license-p></license></permissions><attrib specific-use="authors">Evan S. H. Quah, L. Lee Grismer, Pablo Sinovas, Phyroum Chourn, Sophea Chhin, Seiha Hun, Anthony Cobos, Peter Geissler, Christian Ching, Matthew L. Murdoch, Sothearen Thi, Jeren J. Gregory, Eddie Nguyen, Alexis P. Hernandez, Amanda Kaatz, Jesse L. Grismer</attrib></supplementary-material><supplementary-material xmlns:xlink="http://www.w3.org/1999/xlink" id="S4" position="float" orientation="portrait" xlink:type="simple"><object-id content-type="doi" xlink:type="simple">10.3897/zookeys.1240.139691.suppl4</object-id><object-id content-type="arpha" xlink:type="simple">E04C44C2-4B22-52C8-A5C8-3E9AA2FC3655</object-id><label>Supplementary material 4</label><caption><p>Selected potential diagnostic characters of the morphological, meristic, and catagorical data among the species <italic><tp:taxon-name><tp:taxon-name-part taxon-name-part-type="genus" reg="Cyrtodactylus">Cyrtodactylus</tp:taxon-name-part><tp:taxon-name-part taxon-name-part-type="species" reg="intermedius">intermedius</tp:taxon-name-part></tp:taxon-name></italic> group</p></caption><statement content-type="dataType"><label>Data type</label><p>xlsx</p></statement><media xlink:href="zookeys-1240-073_article-139691__-s004.xlsx" mimetype="application" mime-subtype="vnd.openxmlformats-officedocument.spreadsheetml.sheet" position="float" orientation="portrait" xlink:type="simple" id="oo_1344960.xlsx"><uri content-type="original_file" xlink:type="simple">https://binary.pensoft.net/file/1344960</uri></media><permissions><license xlink:type="simple"><license-p>This dataset is made available under the Open Database License (http://opendatacommons.org/licenses/odbl/1.0/). The Open Database License (ODbL) is a license agreement intended to allow users to freely share, modify, and use this Dataset while maintaining this same freedom for others, provided that the original source and author(s) are credited.</license-p></license></permissions><attrib specific-use="authors">Evan S. H. Quah, L. Lee Grismer, Pablo Sinovas, Phyroum Chourn, Sophea Chhin, Seiha Hun, Anthony Cobos, Peter Geissler, Christian Ching, Matthew L. Murdoch, Sothearen Thi, Jeren J. Gregory, Eddie Nguyen, Alexis P. Hernandez, Amanda Kaatz, Jesse L. Grismer</attrib></supplementary-material><fig id="F1" position="float" orientation="portrait"><object-id xmlns:xlink="http://www.w3.org/1999/xlink" content-type="doi" xlink:type="simple">10.3897/zookeys.1240.139691.figure1</object-id><object-id xmlns:xlink="http://www.w3.org/1999/xlink" content-type="arpha" xlink:type="simple">0978B565-0AA3-5DC5-AC31-220A93F3A218</object-id><label>Figure 1.</label><caption><p>Location of the karstic hills surveyed in Battambang Province and distribution of the new species <italic><tp:taxon-name><tp:taxon-name-part taxon-name-part-type="genus" reg="Cyrtodactylus">Cyrtodactylus</tp:taxon-name-part><tp:taxon-name-part taxon-name-part-type="species" reg="kampingpoiensis">kampingpoiensis</tp:taxon-name-part></tp:taxon-name></italic> sp. nov., from Phnom Banan, and the other populations from Phnom Kamping Poi, Phnom Sampeu, Phnom Khpoh.</p></caption><graphic xmlns:xlink="http://www.w3.org/1999/xlink" xlink:href="zookeys-1240-073_article-139691__-g001.jpg" position="float" orientation="portrait" xlink:type="simple" id="oo_1344941.jpg"><uri content-type="original_file" xlink:type="simple">https://binary.pensoft.net/fig/1344941</uri></graphic></fig><table-wrap id="T3" position="float" orientation="portrait"><label>Table 3.</label><caption><p>Statistically significant differences (p &lt; 0.05) in meristic and morphometric character means for all combinations of population pairs based on <abbrev xmlns:xlink="http://www.w3.org/1999/xlink" xlink:title="analysis of variance" id="ABBRID0EBXBG" xlink:type="simple">ANOVA</abbrev> analyses and subsequent TukeyHSD tests. Blank cells lacking p-values indicate no significant difference. P. = Phnom. Character abbreviations are in the Materials and methods.</p></caption><table id="TID0ESOAK" rules="all"><tbody><tr><th rowspan="1" colspan="1"/><th rowspan="1" colspan="1">Phnom Banan</th><th rowspan="1" colspan="1"><italic><tp:taxon-name><tp:taxon-name-part taxon-name-part-type="genus" reg="Cyrtodactylus">C.</tp:taxon-name-part><tp:taxon-name-part taxon-name-part-type="species" reg="kampingpoiensis">kampingpoiensis</tp:taxon-name-part></tp:taxon-name></italic> sp. nov.</th><th rowspan="1" colspan="1">Phnom Sampeu</th><th rowspan="1" colspan="1">Phnom Khpoh</th><th rowspan="1" colspan="1"/><th rowspan="1" colspan="1">Phnom Banan</th><th rowspan="1" colspan="1"><italic><tp:taxon-name><tp:taxon-name-part taxon-name-part-type="genus" reg="Cyrtodactylus">C.</tp:taxon-name-part><tp:taxon-name-part taxon-name-part-type="species" reg="kampingpoiensis">kampingpoiensis</tp:taxon-name-part></tp:taxon-name></italic> sp. nov.</th><th rowspan="1" colspan="1">Phnom Sampeu</th><th rowspan="1" colspan="1">Phnom Khpoh</th></tr><tr><td rowspan="1" colspan="1">
                  <bold>meristic data</bold>
                </td><td rowspan="1" colspan="1"/><td rowspan="1" colspan="1"/><td rowspan="1" colspan="1"/><td rowspan="1" colspan="1"/><td rowspan="1" colspan="1">
                  <bold>morphometric data</bold>
                </td><td rowspan="1" colspan="1"/><td rowspan="1" colspan="1"/><td rowspan="1" colspan="1"/><td rowspan="1" colspan="1"/></tr><tr><td rowspan="1" colspan="1">
                  <bold>
                    <abbrev xmlns:xlink="http://www.w3.org/1999/xlink" xlink:title="the number of longitudinal rows of body tubercles" id="ABBRID0EL1BG" xlink:type="simple">LRT</abbrev>
                  </bold>
                </td><td rowspan="1" colspan="1"/><td rowspan="1" colspan="1"/><td rowspan="1" colspan="1"/><td rowspan="1" colspan="1"/><td rowspan="1" colspan="1">
                  <bold>
                    <abbrev xmlns:xlink="http://www.w3.org/1999/xlink" xlink:title="eye to ear distance" id="ABBRID0EA2BG" xlink:type="simple">EE</abbrev>
                  </bold>
                </td><td rowspan="1" colspan="1"/><td rowspan="1" colspan="1"/><td rowspan="1" colspan="1"/><td rowspan="1" colspan="1"/></tr><tr><td rowspan="1" colspan="1">Phnom Banan</td><td rowspan="1" colspan="1"/><td rowspan="1" colspan="1"/><td rowspan="1" colspan="1"/><td rowspan="1" colspan="1"/><td rowspan="1" colspan="1">Phnom Banan</td><td rowspan="1" colspan="1"/><td rowspan="1" colspan="1">0.01852</td><td rowspan="1" colspan="1"/><td rowspan="1" colspan="1"/></tr><tr><td rowspan="1" colspan="1"><italic><tp:taxon-name><tp:taxon-name-part taxon-name-part-type="genus" reg="Cyrtodactylus">C.</tp:taxon-name-part><tp:taxon-name-part taxon-name-part-type="species" reg="kampingpoiensis">kampingpoiensis</tp:taxon-name-part></tp:taxon-name></italic> sp. nov.</td><td rowspan="1" colspan="1"/><td rowspan="1" colspan="1"/><td rowspan="1" colspan="1"/><td rowspan="1" colspan="1">0.00017</td><td rowspan="1" colspan="1"><italic><tp:taxon-name><tp:taxon-name-part taxon-name-part-type="genus" reg="Cyrtodactylus">C.</tp:taxon-name-part><tp:taxon-name-part taxon-name-part-type="species" reg="kampingpoiensis">kampingpoiensis</tp:taxon-name-part></tp:taxon-name></italic> sp. nov.</td><td rowspan="1" colspan="1"/><td rowspan="1" colspan="1"/><td rowspan="1" colspan="1"/><td rowspan="1" colspan="1"/></tr><tr><td rowspan="1" colspan="1">Phnom Sampeu</td><td rowspan="1" colspan="1">1.97E-05</td><td rowspan="1" colspan="1">8.09E-08</td><td rowspan="1" colspan="1"/><td rowspan="1" colspan="1"/><td rowspan="1" colspan="1">Phnom Sampeu</td><td rowspan="1" colspan="1"/><td rowspan="1" colspan="1">0.01616</td><td rowspan="1" colspan="1"/><td rowspan="1" colspan="1"/></tr><tr><td rowspan="1" colspan="1">Phnom Khpoh</td><td rowspan="1" colspan="1">0.01051</td><td rowspan="1" colspan="1"/><td rowspan="1" colspan="1"/><td rowspan="1" colspan="1"/><td rowspan="1" colspan="1">Phnom Khpoh</td><td rowspan="1" colspan="1"/><td rowspan="1" colspan="1"/><td rowspan="1" colspan="1"/><td rowspan="1" colspan="1"/></tr><tr><td rowspan="1" colspan="1">
                  <bold>
                    <abbrev xmlns:xlink="http://www.w3.org/1999/xlink" xlink:title="the number of postcloacal tubercles" id="ABBRID0ELAAI" xlink:type="simple">PCT</abbrev>
                  </bold>
                </td><td rowspan="1" colspan="1"/><td rowspan="1" colspan="1"/><td rowspan="1" colspan="1"/><td rowspan="1" colspan="1"/><td rowspan="1" colspan="1">
                  <bold>
                    <abbrev xmlns:xlink="http://www.w3.org/1999/xlink" xlink:title="head length" id="ABBRID0EABAI" xlink:type="simple">HL</abbrev>
                  </bold>
                </td><td rowspan="1" colspan="1"/><td rowspan="1" colspan="1"/><td rowspan="1" colspan="1"/><td rowspan="1" colspan="1"/></tr><tr><td rowspan="1" colspan="1">Phnom Banan</td><td rowspan="1" colspan="1"/><td rowspan="1" colspan="1"/><td rowspan="1" colspan="1"/><td rowspan="1" colspan="1"/><td rowspan="1" colspan="1">Phnom Banan</td><td rowspan="1" colspan="1"/><td rowspan="1" colspan="1"/><td rowspan="1" colspan="1"/><td rowspan="1" colspan="1"/></tr><tr><td rowspan="1" colspan="1"><italic><tp:taxon-name><tp:taxon-name-part taxon-name-part-type="genus" reg="Cyrtodactylus">C.</tp:taxon-name-part><tp:taxon-name-part taxon-name-part-type="species" reg="kampingpoiensis">kampingpoiensis</tp:taxon-name-part></tp:taxon-name></italic> sp. nov.</td><td rowspan="1" colspan="1"/><td rowspan="1" colspan="1"/><td rowspan="1" colspan="1"/><td rowspan="1" colspan="1"/><td rowspan="1" colspan="1"><italic><tp:taxon-name><tp:taxon-name-part taxon-name-part-type="genus" reg="Cyrtodactylus">C.</tp:taxon-name-part><tp:taxon-name-part taxon-name-part-type="species" reg="kampingpoiensis">kampingpoiensis</tp:taxon-name-part></tp:taxon-name></italic> sp. nov.</td><td rowspan="1" colspan="1"/><td rowspan="1" colspan="1"/><td rowspan="1" colspan="1"/><td rowspan="1" colspan="1"/></tr><tr><td rowspan="1" colspan="1">Phnom Sampeu</td><td rowspan="1" colspan="1">0.00755</td><td rowspan="1" colspan="1"/><td rowspan="1" colspan="1"/><td rowspan="1" colspan="1"/><td rowspan="1" colspan="1">Phnom Sampeu</td><td rowspan="1" colspan="1">0.00054</td><td rowspan="1" colspan="1">0.00001</td><td rowspan="1" colspan="1"/><td rowspan="1" colspan="1"/></tr><tr><td rowspan="1" colspan="1">Phnom Khpoh</td><td rowspan="1" colspan="1"/><td rowspan="1" colspan="1"/><td rowspan="1" colspan="1"/><td rowspan="1" colspan="1"/><td rowspan="1" colspan="1">Phnom Khpoh</td><td rowspan="1" colspan="1"/><td rowspan="1" colspan="1">0.01229</td><td rowspan="1" colspan="1"/><td rowspan="1" colspan="1"/></tr><tr><td rowspan="1" colspan="1">
                  <bold>
                    <abbrev xmlns:xlink="http://www.w3.org/1999/xlink" xlink:title="precloacal scales" id="ABBRID0EKGAI" xlink:type="simple">PS</abbrev>
                  </bold>
                </td><td rowspan="1" colspan="1"/><td rowspan="1" colspan="1"/><td rowspan="1" colspan="1"/><td rowspan="1" colspan="1"/><td rowspan="1" colspan="1">
                  <bold>
                    <abbrev xmlns:xlink="http://www.w3.org/1999/xlink" xlink:title="head width" id="ABBRID0E6GAI" xlink:type="simple">HW</abbrev>
                  </bold>
                </td><td rowspan="1" colspan="1"/><td rowspan="1" colspan="1"/><td rowspan="1" colspan="1"/><td rowspan="1" colspan="1"/></tr><tr><td rowspan="1" colspan="1">Phnom Banan</td><td rowspan="1" colspan="1"/><td rowspan="1" colspan="1">0.00137</td><td rowspan="1" colspan="1"/><td rowspan="1" colspan="1"/><td rowspan="1" colspan="1">Phnom Banan</td><td rowspan="1" colspan="1"/><td rowspan="1" colspan="1"/><td rowspan="1" colspan="1"/><td rowspan="1" colspan="1"/></tr><tr><td rowspan="1" colspan="1"><italic><tp:taxon-name><tp:taxon-name-part taxon-name-part-type="genus" reg="Cyrtodactylus">C.</tp:taxon-name-part><tp:taxon-name-part taxon-name-part-type="species" reg="kampingpoiensis">kampingpoiensis</tp:taxon-name-part></tp:taxon-name></italic> sp. nov.</td><td rowspan="1" colspan="1"/><td rowspan="1" colspan="1"/><td rowspan="1" colspan="1"/><td rowspan="1" colspan="1"/><td rowspan="1" colspan="1"><italic><tp:taxon-name><tp:taxon-name-part taxon-name-part-type="genus" reg="Cyrtodactylus">C.</tp:taxon-name-part><tp:taxon-name-part taxon-name-part-type="species" reg="kampingpoiensis">kampingpoiensis</tp:taxon-name-part></tp:taxon-name></italic> sp. nov.</td><td rowspan="1" colspan="1"/><td rowspan="1" colspan="1"/><td rowspan="1" colspan="1"/><td rowspan="1" colspan="1"/></tr><tr><td rowspan="1" colspan="1">Phnom Sampeu</td><td rowspan="1" colspan="1">0.00137</td><td rowspan="1" colspan="1"/><td rowspan="1" colspan="1"/><td rowspan="1" colspan="1"/><td rowspan="1" colspan="1">Phnom Sampeu</td><td rowspan="1" colspan="1"/><td rowspan="1" colspan="1">0.01212</td><td rowspan="1" colspan="1"/><td rowspan="1" colspan="1"/></tr><tr><td rowspan="1" colspan="1">Phnom Khpoh</td><td rowspan="1" colspan="1"/><td rowspan="1" colspan="1"/><td rowspan="1" colspan="1"/><td rowspan="1" colspan="1"/><td rowspan="1" colspan="1">Phnom Khpoh</td><td rowspan="1" colspan="1"/><td rowspan="1" colspan="1"/><td rowspan="1" colspan="1"/><td rowspan="1" colspan="1"/></tr><tr><td rowspan="1" colspan="1">
                  <bold>
                    <abbrev xmlns:xlink="http://www.w3.org/1999/xlink" xlink:title="the number of paravertebral tubercles" id="ABBRID0EJMAI" xlink:type="simple">PVT</abbrev>
                  </bold>
                </td><td rowspan="1" colspan="1"/><td rowspan="1" colspan="1"/><td rowspan="1" colspan="1"/><td rowspan="1" colspan="1"/><td rowspan="1" colspan="1">
                  <bold>
                    <abbrev xmlns:xlink="http://www.w3.org/1999/xlink" xlink:title="snout length" id="ABBRID0E5MAI" xlink:type="simple">SN</abbrev>
                  </bold>
                </td><td rowspan="1" colspan="1"/><td rowspan="1" colspan="1"/><td rowspan="1" colspan="1"/><td rowspan="1" colspan="1"/></tr><tr><td rowspan="1" colspan="1">Phnom Banan</td><td rowspan="1" colspan="1"/><td rowspan="1" colspan="1"/><td rowspan="1" colspan="1"/><td rowspan="1" colspan="1"/><td rowspan="1" colspan="1">Phnom Banan</td><td rowspan="1" colspan="1"/><td rowspan="1" colspan="1">0.00330</td><td rowspan="1" colspan="1"/><td rowspan="1" colspan="1"/></tr><tr><td rowspan="1" colspan="1">
                  <italic>
                    <tp:taxon-name><tp:taxon-name-part taxon-name-part-type="genus" reg="Cyrtodactylus">C.</tp:taxon-name-part><tp:taxon-name-part taxon-name-part-type="species" reg="kampingpoiensis">kampingpoiensis</tp:taxon-name-part></tp:taxon-name>
                  </italic>
                  <bold>sp. nov.</bold>
                </td><td rowspan="1" colspan="1"/><td rowspan="1" colspan="1"/><td rowspan="1" colspan="1"/><td rowspan="1" colspan="1"/><td rowspan="1" colspan="1">
                  <italic>
                    <tp:taxon-name><tp:taxon-name-part taxon-name-part-type="genus" reg="Cyrtodactylus">C.</tp:taxon-name-part><tp:taxon-name-part taxon-name-part-type="species" reg="kampingpoiensis">kampingpoiensis</tp:taxon-name-part></tp:taxon-name>
                  </italic>
                  <bold>sp. nov.</bold>
                </td><td rowspan="1" colspan="1"/><td rowspan="1" colspan="1"/><td rowspan="1" colspan="1"/><td rowspan="1" colspan="1"/></tr><tr><td rowspan="1" colspan="1">Phnom Sampeu</td><td rowspan="1" colspan="1">0.00038</td><td rowspan="1" colspan="1">0.00883</td><td rowspan="1" colspan="1"/><td rowspan="1" colspan="1"/><td rowspan="1" colspan="1">Phnom Sampeu</td><td rowspan="1" colspan="1"/><td rowspan="1" colspan="1">0.00006</td><td rowspan="1" colspan="1"/><td rowspan="1" colspan="1"/></tr><tr><td rowspan="1" colspan="1">Phnom Khpoh</td><td rowspan="1" colspan="1">0.00050</td><td rowspan="1" colspan="1">0.00734</td><td rowspan="1" colspan="1"/><td rowspan="1" colspan="1"/><td rowspan="1" colspan="1">Phnom Khpoh</td><td rowspan="1" colspan="1"/><td rowspan="1" colspan="1">0.00621</td><td rowspan="1" colspan="1"/><td rowspan="1" colspan="1"/></tr><tr><td rowspan="1" colspan="1">
                  <bold>
                    <abbrev xmlns:xlink="http://www.w3.org/1999/xlink" xlink:title="total number of enlarged femoral scales from each thigh" id="ABBRID0EKSAI" xlink:type="simple">TFS</abbrev>
                  </bold>
                </td><td rowspan="1" colspan="1"/><td rowspan="1" colspan="1"/><td rowspan="1" colspan="1"/><td rowspan="1" colspan="1"/><td rowspan="1" colspan="1">
                  <bold>
                    <abbrev xmlns:xlink="http://www.w3.org/1999/xlink" xlink:title="tibia length" id="ABBRID0E6SAI" xlink:type="simple">TBL</abbrev>
                  </bold>
                </td><td rowspan="1" colspan="1"/><td rowspan="1" colspan="1"/><td rowspan="1" colspan="1"/><td rowspan="1" colspan="1"/></tr><tr><td rowspan="1" colspan="1">Phnom Banan</td><td rowspan="1" colspan="1"/><td rowspan="1" colspan="1"/><td rowspan="1" colspan="1"/><td rowspan="1" colspan="1"/><td rowspan="1" colspan="1">Phnom Banan</td><td rowspan="1" colspan="1"/><td rowspan="1" colspan="1">0.02995</td><td rowspan="1" colspan="1"/><td rowspan="1" colspan="1"/></tr><tr><td rowspan="1" colspan="1"><italic><tp:taxon-name><tp:taxon-name-part taxon-name-part-type="genus" reg="Cyrtodactylus">C.</tp:taxon-name-part><tp:taxon-name-part taxon-name-part-type="species" reg="kampingpoiensis">kampingpoiensis</tp:taxon-name-part></tp:taxon-name></italic> sp. nov.</td><td rowspan="1" colspan="1"/><td rowspan="1" colspan="1"/><td rowspan="1" colspan="1"/><td rowspan="1" colspan="1"/><td rowspan="1" colspan="1"><italic><tp:taxon-name><tp:taxon-name-part taxon-name-part-type="genus" reg="Cyrtodactylus">C.</tp:taxon-name-part><tp:taxon-name-part taxon-name-part-type="species" reg="kampingpoiensis">kampingpoiensis</tp:taxon-name-part></tp:taxon-name></italic> sp. nov.</td><td rowspan="1" colspan="1"/><td rowspan="1" colspan="1"/><td rowspan="1" colspan="1"/><td rowspan="1" colspan="1"/></tr><tr><td rowspan="1" colspan="1">Phnom Sampeu</td><td rowspan="1" colspan="1"/><td rowspan="1" colspan="1"/><td rowspan="1" colspan="1"/><td rowspan="1" colspan="1"/><td rowspan="1" colspan="1">Phnom Sampeu</td><td rowspan="1" colspan="1"/><td rowspan="1" colspan="1">0.00080</td><td rowspan="1" colspan="1"/><td rowspan="1" colspan="1"/></tr><tr><td rowspan="1" colspan="1">Phnom Khpoh</td><td rowspan="1" colspan="1">0.00117</td><td rowspan="1" colspan="1">0.00000</td><td rowspan="1" colspan="1"/><td rowspan="1" colspan="1"/><td rowspan="1" colspan="1">Phnom Khpoh</td><td rowspan="1" colspan="1"/><td rowspan="1" colspan="1">0.02534</td><td rowspan="1" colspan="1"/><td rowspan="1" colspan="1"/></tr><tr><td rowspan="1" colspan="1">
                  <bold>
                    <abbrev xmlns:xlink="http://www.w3.org/1999/xlink" xlink:title="the number of expanded subdigital lamellae on the fourth toe" id="ABBRID0EJYAI" xlink:type="simple">E4TL</abbrev>
                  </bold>
                </td><td rowspan="1" colspan="1"/><td rowspan="1" colspan="1"/><td rowspan="1" colspan="1"/><td rowspan="1" colspan="1"/><td rowspan="20" colspan="5"/></tr><tr><td rowspan="1" colspan="1">Phnom Banan</td><td rowspan="1" colspan="1"/><td rowspan="1" colspan="1"/><td rowspan="1" colspan="1"/><td rowspan="1" colspan="1"/></tr><tr><td rowspan="1" colspan="1">
                  <italic>
                    <tp:taxon-name><tp:taxon-name-part taxon-name-part-type="genus" reg="Cyrtodactylus">C.</tp:taxon-name-part><tp:taxon-name-part taxon-name-part-type="species" reg="kampingpoiensis">kampingpoiensis</tp:taxon-name-part></tp:taxon-name>
                  </italic>
                  <bold>sp. nov.</bold>
                </td><td rowspan="1" colspan="1"/><td rowspan="1" colspan="1"/><td rowspan="1" colspan="1"/><td rowspan="1" colspan="1"/></tr><tr><td rowspan="1" colspan="1">Phnom Sampeu</td><td rowspan="1" colspan="1">0.00859</td><td rowspan="1" colspan="1"/><td rowspan="1" colspan="1"/><td rowspan="1" colspan="1"/></tr><tr><td rowspan="1" colspan="1">Phnom Khpoh</td><td rowspan="1" colspan="1"/><td rowspan="1" colspan="1"/><td rowspan="1" colspan="1"/><td rowspan="1" colspan="1"/></tr><tr><td rowspan="1" colspan="1">Phnom Banan</td><td rowspan="1" colspan="1"/><td rowspan="1" colspan="1">0.00030</td><td rowspan="1" colspan="1"/><td rowspan="1" colspan="1"/></tr><tr><td rowspan="1" colspan="1">
                  <italic>
                    <tp:taxon-name><tp:taxon-name-part taxon-name-part-type="genus" reg="Cyrtodactylus">C.</tp:taxon-name-part><tp:taxon-name-part taxon-name-part-type="species" reg="kampingpoiensis">kampingpoiensis</tp:taxon-name-part></tp:taxon-name>
                  </italic>
                  <bold>sp. nov.</bold>
                </td><td rowspan="1" colspan="1"/><td rowspan="1" colspan="1"/><td rowspan="1" colspan="1"/><td rowspan="1" colspan="1"/></tr><tr><td rowspan="1" colspan="1">Phnom Sampeu</td><td rowspan="1" colspan="1"/><td rowspan="1" colspan="1"/><td rowspan="1" colspan="1"/><td rowspan="1" colspan="1"/></tr><tr><td rowspan="1" colspan="1">Phnom Khpoh</td><td rowspan="1" colspan="1">0.01097</td><td rowspan="1" colspan="1"/><td rowspan="1" colspan="1"/><td rowspan="1" colspan="1"/></tr><tr><td rowspan="1" colspan="1">
                  <bold>T4TL</bold>
                </td><td rowspan="1" colspan="1"/><td rowspan="1" colspan="1"/><td rowspan="1" colspan="1"/><td rowspan="1" colspan="1"/></tr><tr><td rowspan="1" colspan="1">Phnom Banan</td><td rowspan="1" colspan="1"/><td rowspan="1" colspan="1"/><td rowspan="1" colspan="1"/><td rowspan="1" colspan="1"/></tr><tr><td rowspan="1" colspan="1">
                  <italic>
                    <tp:taxon-name><tp:taxon-name-part taxon-name-part-type="genus" reg="Cyrtodactylus">C.</tp:taxon-name-part><tp:taxon-name-part taxon-name-part-type="species" reg="kampingpoiensis">kampingpoiensis</tp:taxon-name-part></tp:taxon-name>
                  </italic>
                  <bold>sp. nov.</bold>
                </td><td rowspan="1" colspan="1"/><td rowspan="1" colspan="1">0.00007</td><td rowspan="1" colspan="1"/><td rowspan="1" colspan="1">0.02232</td></tr><tr><td rowspan="1" colspan="1">Phnom Sampeu</td><td rowspan="1" colspan="1"/><td rowspan="1" colspan="1"/><td rowspan="1" colspan="1"/><td rowspan="1" colspan="1"/></tr><tr><td rowspan="1" colspan="1">Phnom Khpoh</td><td rowspan="1" colspan="1">0.00014</td><td rowspan="1" colspan="1"/><td rowspan="1" colspan="1"/><td rowspan="1" colspan="1"/></tr><tr><td rowspan="1" colspan="1">
                  <bold>
                    <abbrev xmlns:xlink="http://www.w3.org/1999/xlink" xlink:title="the number of longitudinal rows of ventral scales" id="ABBRID0E3ABI" xlink:type="simple">VS</abbrev>
                  </bold>
                </td><td rowspan="1" colspan="1"/><td rowspan="1" colspan="1"/><td rowspan="1" colspan="1"/><td rowspan="1" colspan="1"/></tr><tr><td rowspan="1" colspan="1">Phnom Banan</td><td rowspan="1" colspan="1"/><td rowspan="1" colspan="1"/><td rowspan="1" colspan="1"/><td rowspan="1" colspan="1"/></tr><tr><td rowspan="1" colspan="1">
                  <italic>
                    <tp:taxon-name><tp:taxon-name-part taxon-name-part-type="genus" reg="Cyrtodactylus">C.</tp:taxon-name-part><tp:taxon-name-part taxon-name-part-type="species" reg="kampingpoiensis">kampingpoiensis</tp:taxon-name-part></tp:taxon-name>
                  </italic>
                  <bold>sp. nov.</bold>
                </td><td rowspan="1" colspan="1"/><td rowspan="1" colspan="1"/><td rowspan="1" colspan="1"/><td rowspan="1" colspan="1"/></tr><tr><td rowspan="1" colspan="1">Phnom Sampeu</td><td rowspan="1" colspan="1"/><td rowspan="1" colspan="1"/><td rowspan="1" colspan="1"/><td rowspan="1" colspan="1"/></tr><tr><td rowspan="1" colspan="1">Phnom Khpoh</td><td rowspan="1" colspan="1">0.04279</td><td rowspan="1" colspan="1">0.00768</td><td rowspan="1" colspan="1"/><td rowspan="1" colspan="1"/></tr><tr><td rowspan="1" colspan="1">Phnom Banan</td><td rowspan="1" colspan="1"/><td rowspan="1" colspan="1"/><td rowspan="1" colspan="1"/><td rowspan="1" colspan="1"/></tr></tbody></table></table-wrap><supplementary-material xmlns:xlink="http://www.w3.org/1999/xlink" id="S2" position="float" orientation="portrait" xlink:type="simple"><object-id content-type="doi" xlink:type="simple">10.3897/zookeys.1240.139691.suppl2</object-id><object-id content-type="arpha" xlink:type="simple">23730D4B-E765-59F8-930B-0E8B4DE2F97A</object-id><label>Supplementary material 2</label><caption><p>Uncorrected pariwise sequence divergences based on 1,035 base pairs of <abbrev xlink:title="NADH dehydrogenase subunit 2 gene" id="ABBRID0ETBDM" xlink:type="simple">ND2</abbrev> bewteen the Batambang clade and the <italic><tp:taxon-name><tp:taxon-name-part taxon-name-part-type="genus" reg="Cyrtodactylus"/><tp:taxon-name-part taxon-name-part-type="species" reg="intermedius">intermedius</tp:taxon-name-part></tp:taxon-name></italic> group</p></caption><statement content-type="dataType"><label>Data type</label><p>xlsx</p></statement><media xlink:href="zookeys-1240-073_article-139691__-s002.xlsx" mimetype="application" mime-subtype="vnd.openxmlformats-officedocument.spreadsheetml.sheet" position="float" orientation="portrait" xlink:type="simple" id="oo_1344958.xlsx"><uri content-type="original_file" xlink:type="simple">https://binary.pensoft.net/file/1344958</uri></media><permissions><license xlink:type="simple"><license-p>This dataset is made available under the Open Database License (http://opendatacommons.org/licenses/odbl/1.0/). The Open Database License (ODbL) is a license agreement intended to allow users to freely share, modify, and use this Dataset while maintaining this same freedom for others, provided that the original source and author(s) are credited.</license-p></license></permissions><attrib specific-use="authors">Evan S. H. Quah, L. Lee Grismer, Pablo Sinovas, Phyroum Chourn, Sophea Chhin, Seiha Hun, Anthony Cobos, Peter Geissler, Christian Ching, Matthew L. Murdoch, Sothearen Thi, Jeren J. Gregory, Eddie Nguyen, Alexis P. Hernandez, Amanda Kaatz, Jesse L. Grismer</attrib></supplementary-material><fig id="F2" position="float" orientation="portrait"><object-id xmlns:xlink="http://www.w3.org/1999/xlink" content-type="doi" xlink:type="simple">10.3897/zookeys.1240.139691.figure2</object-id><object-id xmlns:xlink="http://www.w3.org/1999/xlink" content-type="arpha" xlink:type="simple">AE45FC39-601B-5E8E-9FF3-DFA250895317</object-id><label>Figure 2.</label><caption><p><bold>A</bold> Maximum Likelihood consensus tree of the <italic><tp:taxon-name><tp:taxon-name-part taxon-name-part-type="genus" reg="Cyrtodactylus">Cyrtodactylus</tp:taxon-name-part><tp:taxon-name-part taxon-name-part-type="species" reg="intermedius">intermedius</tp:taxon-name-part></tp:taxon-name></italic> group <bold>B</bold> enlarged section of the Maximum Likelihood consensus tree highlighting the Battambang clade <bold>C</bold><abbrev xmlns:xlink="http://www.w3.org/1999/xlink" xlink:title="multiple factor analysis" id="ABBRID0EVPAC" xlink:type="simple">MFA</abbrev> plots and percent character contribution bar graphs based on the nearly total evidence data set of the Battambang clade.</p></caption><graphic xmlns:xlink="http://www.w3.org/1999/xlink" xlink:href="zookeys-1240-073_article-139691__-g002.jpg" position="float" orientation="portrait" xlink:type="simple" id="oo_1344942.jpg"><uri content-type="original_file" xlink:type="simple">https://binary.pensoft.net/fig/1344942</uri></graphic></fig><fig id="F4" position="float" orientation="portrait"><object-id xmlns:xlink="http://www.w3.org/1999/xlink" content-type="doi" xlink:type="simple">10.3897/zookeys.1240.139691.figure4</object-id><object-id xmlns:xlink="http://www.w3.org/1999/xlink" content-type="arpha" xlink:type="simple">26B568B7-7C59-5FD8-9457-153A38E17C50</object-id><label>Figure 4.</label><caption><p><bold>A, B</bold><abbrev xmlns:xlink="http://www.w3.org/1999/xlink" xlink:title="principle component analysis" id="ABBRID0EBVBG" xlink:type="simple">PCA</abbrev> and <abbrev xmlns:xlink="http://www.w3.org/1999/xlink" xlink:title="discriminant analysis of principal components" id="ABBRID0EFVBG" xlink:type="simple">DAPC</abbrev> plots, respectively, of the meristic data of the Battambang clade <bold>C</bold> summary statistics from the PERMANOVA analysis. Shaded cells denote populations whose morphospatial positions are statistically different.</p></caption><graphic xmlns:xlink="http://www.w3.org/1999/xlink" xlink:href="zookeys-1240-073_article-139691__-g004.jpg" position="float" orientation="portrait" xlink:type="simple" id="oo_1344944.jpg"><uri content-type="original_file" xlink:type="simple">https://binary.pensoft.net/fig/1344944</uri></graphic></fig></tp:treatment-sec></tp:taxon-treatment>
