# Supplementary material for: ﻿Geographically structured genetic and morphological variation in a new species of Cyrtodactylus (Squamata, Gekkonidae) from a karstic archipelago in western Cambodia
Source: Zookeys. 2025 Jun 4;1240:73–115. doi: 10.3897/zookeys.1240.139691 (PMC12159666; doi:10.3897/zookeys.1240.139691)
Supplement: Supplementary material 1 — Data used in the MFA and PCA analyses [file zookeys-1240-073_article-139691__-s001.xlsx]

## Sheet: Sup Mat1 Battambang_MFA
Supplementary material 1. Data used in the MFA analysis.
species	SL	IL	PVT	LRT	VS	E4TL	U4TL	T4TL	TFS	PS	PPS	PCT	SVL	FL	TBL	AG	HL	HW	HD	ED	EE	SN	EN	IO	EL	IN	TT-wht	FS-sz	DP-fad	BB-wd
KampingPoi	9	9	32	20	43	5	13	18	34	9	3	3	1.89708	1.0491	1.13666	1.51411	1.32368	1.13945	0.90597	0.680394	0.803752	0.900378	0.759747	0.681293	0.256267	0.315944	no	equal	yes	equal
KampingPoi	11	9	37	21	41	7	13	20	29	5	3	1	1.85187	1.08598	1.16026	1.54827	1.31548	1.15327	0.963636	0.660821	0.77148	0.905758	0.757328	0.688598	0.328515	0.405354	no	equal	yes	equal
KampingPoi	10	10	34	20	42	6	12	18	30	6	3	2	1.8537	1.05772	1.15201	1.5244	1.32037	1.13547	0.931936	0.66896	0.746925	0.909717	0.778302	0.649449	0.327351	0.367771	no	equal	yes	equal
KampingPoi	11	9	34	19	41	7	11	19	29	7	4	3	1.90091	1.05211	1.15218	1.52208	1.32634	1.15251	0.971407	0.660069	0.753449	0.912288	0.763151	0.678439	0.317494	0.350857	no	equal	yes	equal
KampingPoi	11	9	35	20	38	7	12	19	28	6	3	3	1.89154	1.07579	1.1311	1.51134	1.32232	1.1538	0.895992	0.667283	0.768145	0.910013	0.778656	0.710238	0.342769	0.339403	no	equal	yes	equal
KampingPoi	10	10	31	20	42	7	12	19	28	9	3	3	1.85126	1.04046	1.1516	1.52432	1.31167	1.16623	0.902069	0.68932	0.771977	0.911724	0.690946	0.631061	0.237134	0.286625	no	equal	yes	equal
KampingPoi	10	9	30	20	46	7	11	18	26	8	3	3	1.72428	1.05885	1.13578	1.51457	1.32579	1.15545	0.936777	0.673987	0.774699	0.912385	0.770525	0.69335	0.29165	0.333519	no	equal	yes	equal
KampingPoi	11	10	34	21	44	7	12	19	27	9	3	3	1.89763	1.06253	1.13021	1.51838	1.32516	1.17498	0.961563	0.688404	0.770135	0.92475	0.766188	0.689317	0.255917	0.334837	no	equal	yes	equal
PhnomBanan	10	10	37	20	39	7	16	23	24	10	3	4	1.85126	1.03239	1.17235	1.5081	1.32551	1.14838	0.933747	0.689708	0.747265	0.918381	0.798556	0.661643	0.342226	0.361324	yes	equal	yes	wider
PhnomBanan	9	9	33	19	43	8	14	22	24	10	2	3	1.86923	1.0844	1.17203	1.49943	1.31633	1.14293	0.923008	0.68825	0.757879	0.898493	0.782102	0.691507	0.199804	0.371339	yes	equal	yes	wider
PhnomBanan	11	10	36	20	40	7	14	21	19	12	3	3	1.89708	1.05739	1.15053	1.58218	1.30919	1.11265	0.913315	0.672399	0.73508	0.906507	0.776814	0.592493	0.290331	0.339737	yes	equal	yes	wider
PhnomBanan	10	11	38	19	45	8	15	23	27	10	3	3	1.86747	1.0999	1.17931	1.5004	1.31803	1.14764	0.948823	0.680481	0.671823	0.905193	0.776768	0.590583	0.318307	0.334382	yes	equal	yes	wider
PhnomBanan	11	9	33	18	41	7	13	20	30	9	3	3	1.75358	1.07154	1.1623	1.54334	1.31329	1.12825	0.923744	0.678365	0.72748	0.904846	0.778829	0.61731	0.277465	0.346645	yes	equal	no	wider
PhnomSampeu	12	10	30	15	36	6	12	18	24	8	2	2	1.85974	1.06782	1.16477	1.50644	1.31082	1.14204	0.907134	0.67568	0.693627	0.88837	0.769774	0.684132	0.132576	0.369449	no	equal	yes	equal
PhnomSampeu	11	9	30	15	39	7	13	20	26	8	3	2	1.84942	1.06806	1.11368	1.50518	1.29693	1.12892	0.873891	0.666236	0.726764	0.891683	0.764571	0.669649	0.295558	0.296684	no	equal	yes	equal
PhnomSampeu	10	9	31	17	37	6	12	18	29	8	2	1	1.88874	1.01484	1.11867	1.51496	1.29494	1.13581	0.908368	0.677162	0.748022	0.890032	0.757717	0.646531	0.264769	0.332932	no	smaller	yes	equal
PhnomSampeu	11	10	31	16	34	6	14	20	28	8	3	1	1.85248	1.08265	1.14238	1.50299	1.29419	1.138	0.929565	0.635024	0.740092	0.883548	0.769119	0.639932	0.22258	0.336174	no	smaller	yes	equal
PhnomSampeu	11	10	29	17	39	6	13	19	24	8	2	1	1.85612	1.04223	1.12003	1.50145	1.30159	1.13084	0.920934	0.660613	0.721362	0.902168	0.765843	0.694172	0.193398	0.371696	no	equal	yes	wider
PhnomSampeu	10	11	28	15	41	6	12	18	24	8	3	2	1.82672	1.03386	1.1193	1.49518	1.29738	1.11445	0.950059	0.675933	0.760843	0.894174	0.762307	0.704474	0.291053	0.389979	no	smaller	yes	wider
PhnomSampeu	10	11	30	17	37	6	13	19	27	8	3	1	1.75128	1.04215	1.13131	1.51134	1.2992	1.13922	0.903208	0.667516	0.726646	0.890438	0.763169	0.655188	0.2175	0.335433	no	smaller	yes	wider
PhnomKhpoh	11	10	28	16	37	6	13	19	26	10	3	3	1.90309	1.06008	1.13071	1.4971	1.29886	1.14503	0.905055	0.676379	0.753685	0.890918	0.742836	0.726521	0.331244	0.39074	no	smaller	no	wider
PhnomKhpoh	10	9	28	18	42	7	13	20	26	9	3	3	1.89487	1.05317	1.14219	1.50824	1.31603	1.14582	0.949201	0.699774	0.726367	0.898334	0.758297	0.65175	0.204616	0.345786	no	smaller	no	equal
PhnomKhpoh	11	9	30	17	41	7	13	20	26	9	3	1	1.72835	1.05687	1.13604	1.50227	1.30683	1.1454	0.925533	0.687232	0.741013	0.894358	0.750008	0.691838	0.272506	0.369887	no	smaller	no	wider
