# Supplementary material for: ﻿Geographically structured genetic and morphological variation in a new species of Cyrtodactylus (Squamata, Gekkonidae) from a karstic archipelago in western Cambodia
Source: Zookeys. 2025 Jun 4;1240:73–115. doi: 10.3897/zookeys.1240.139691 (PMC12159666; doi:10.3897/zookeys.1240.139691)
Supplement: Supplementary material 2 — Uncorrected pariwise sequence divergences based on 1,035 base pairs of ND2 bewteen the Batambang clade and the intermedius group [file zookeys-1240-073_article-139691__-s002.xlsx]

## Sheet: MatrixOutput
Supplementary material 2. Uncorrected pariwise sequence divergences based on 1035 base pairs of ND2 bewteen the Batambang clade and the intermedius group (green cells denote the maximum and minimum ranges). Grey cells denote the divergences among the populations of the Battambang clade.
	auralensis	Phnom Banan	boattagorum	bokorensis	cardamomensis	disjunctus	hontreensis	intermedius	kampingpoiensis sp. nov.	khlongatensis	kohrongensis	kulenensis	laangensis	phuquocensis	regicavernicolus	Phnom Khpoh	Phnom Sampeu	septimontium	sp.1	sp.2	HLM0360	thylacodactylus
auralensis
Phnom Banan	0.104892
boattagorum	0.110631	0.110475
bokorensis	0.0908937	0.10176	0.091065
cardamomensis	0.0913764	0.0562506	0.0967238	0.0920357
disjunctus	0.230763	0.236841	0.230011	0.228879	0.215577
hontreensis	0.216177	0.207994	0.200803	0.198065	0.201236	0.218947
intermedius	0.0898347	0.0868096	0.0872004	0.0845001	0.0729771	0.207432	0.182299
kampingpoiensis sp. nov.	0.109215	0.0218295	0.1179	0.111294	0.0602625	0.23613	0.209188	0.0936543
khlongatensis	0.0993152	0.10107	0.104404	0.100819	0.0869221	0.222001	0.199286	0.0471602	0.10439
kohrongensis	0.102611	0.0677417	0.103328	0.102449	0.0418201	0.231904	0.204788	0.0863483	0.0679423	0.0979323
kulenensis	0.0901594	0.132121	0.123636	0.105174	0.0924223	0.236364	0.178182	0.0708287	0.128336	0.0757138	0.102547
laangensis	0.0936623	0.109417	0.0900952	0.0481041	0.0980808	0.237304	0.21436	0.0940509	0.11803	0.102548	0.111852	0.0995375
phuquocensis	0.101053	0.101412	0.0307482	0.0831086	0.0913739	0.226528	0.198793	0.0854937	0.10986	0.0967562	0.101654	0.126898	0.0761424
regicavernicolus	0.0971403	0.110077	0.0913539	0.0492516	0.0943448	0.233899	0.206644	0.0940827	0.119414	0.104106	0.10633	0.105477	0.0395358	0.0833605
Phnom Khpoh	0.103388	0.0138856	0.113611	0.102411	0.0501612	0.239261	0.213976	0.0824635	0.0198471	0.101285	0.063279	0.129045	0.109831	0.104946	0.108478
Phnom Sampeu	0.107754	0.0158506	0.116553	0.1067	0.0538964	0.244727	0.213709	0.0855796	0.0222395	0.101914	0.066666	0.131559	0.113263	0.106913	0.112412	0.0105695
septimontium	0.101324	0.0998702	0.0907248	0.0671393	0.081717	0.238777	0.20493	0.0857152	0.109048	0.106013	0.0949253	0.112422	0.0672181	0.0800912	0.0655973	0.098314	0.101065
sp.1	0.0984842	0.101752	0.0882533	0.0682042	0.0874879	0.237525	0.211945	0.0817238	0.112309	0.105118	0.0994993	0.12784	0.0777805	0.0781067	0.0758849	0.101169	0.103036	0.0311439
sp.2	0.0863789	0.095657	0.105554	0.0922109	0.0790609	0.215805	0.186978	0.0460048	0.10101	0.0557806	0.0979656	0.0468884	0.093108	0.100337	0.0997188	0.0962906	0.0989029	0.096718	0.0960134
sp.3	0.188312	0.173518	0.172518	0.170572	0.159113	0.22082	0.211799	0.158426	0.17378	0.174126	0.176812	0.18303	0.186593	0.1728	0.180726	0.172713	0.173016	0.176103	0.175455	0.171687
thylacodactylus	0.0949612	0.0222008	0.103374	0.098073	0.0447743	0.232799	0.202613	0.0753435	0.0347422	0.0918606	0.057971	0.109521	0.101761	0.0958464	0.100681	0.0220795	0.0264564	0.0954734	0.100952	0.091213	0.169324

## Sheet: Caption
Table. Estimates of Net Evolutionary Divergence between Groups of Sequences
The number of base differences per site from estimation of net average between groups of sequences are shown. This analysis involved 147 nucleotide sequences. All ambiguous positions were removed for each sequence pair (pairwise deletion option). There we
1. Tamura K., Stecher G., and Kumar S. (2021). MEGA 11: Molecular Evolutionary Genetics Analysis Version 11. Molecular Biology and Evolution https://doi.org/10.1093/molbev/msab120.
2. Stecher G., Tamura K., and Kumar S. (2020). Molecular Evolutionary Genetics Analysis (MEGA) for macOS. Molecular Biology and Evolution 37:1237-1239.
Disclaimer: Although utmost care has been taken to ensure the correctness of the caption, the caption text is provided "as is" without any warranty of any kind. Authors advise the user to carefully check the caption prior to its use for any purpose and re
