# Supplementary material for: ﻿Geographically structured genetic and morphological variation in a new species of Cyrtodactylus (Squamata, Gekkonidae) from a karstic archipelago in western Cambodia
Source: Zookeys. 2025 Jun 4;1240:73–115. doi: 10.3897/zookeys.1240.139691 (PMC12159666; doi:10.3897/zookeys.1240.139691)
Supplement: Supplementary material 3 — Inter- and intraspecific variation in categorical characters among populations of the Battambang clade [file zookeys-1240-073_article-139691__-s003.xlsx]

## Sheet: Sheet1
Supplemtary material 3. Inter- and intraspecific variation in categorical characters among populations of the Battambang clade.
Categorical characters	Phnom Banan	Phnom Banan	Phnom Banan	Phnom Banan	Phnom Banan	kampingpoiensis sp. nov.	kampingpoiensis sp. nov.	kampingpoiensis sp. nov.	kampingpoiensis sp. nov.	kampingpoiensis sp. nov.	kampingpoiensis sp. nov.	kampingpoiensis sp. nov.	kampingpoiensis sp. nov.	Phnom Sampeu	Phnom Sampeu	Phnom Sampeu	Phnom Sampeu	Phnom Sampeu	Phnom Sampeu	Phnom Sampeu	Phnom Khpoh	Phnom Khpoh	Phnom Khpoh
enlarged femoral and precloacal scales continuous (FS-PS)	yes	yes	no	yes	yes	no	no	no	no	no	no	no	no	yes	yes	yes	yes	yes	yes	yes	no	no	no
enlarged proximal femoral < 1/2 size of distal femorals (FS-sz)	equal	equal	equal	equal	yes	equal	equal	equal	equal	equal	equal	equal	yes	equal	equal	yes	yes	equal	yes	yes	yes	yes	yes
dorsal pattern faded (DP-fad)	slightly	slightly	slightly	slightly	no	no	no	no	no	no	no	no	no	yes	yes	yes	yes	yes	yes	yes	no	no	no
dark body bands with lightened centers (BB-Cntr)	yes	yes	yes	yes	no	yes	weak	weak	weak	weak	weak	no	no	yes	yes	yes	yes	yes	yes	yes	yes	yes	yes
dark markings in light interspaces (BB-intr)	no	no	no	no	no	no	no	no	no	no	no	no	no	no	no	no	no	no	no	no	slightly	slightly	slightly
width of dark body bands thinner or equal to width of light interspaces (BB-wd)	wider	wider	wider	wider	wider	equal	equal	equal	equal	equal	equal	equal	equal	equal	equal	equal	equal	slightly wider	slightly wider	slightly wider	wider	equal	wider
light caudal bands bearing dark marking in adults (WCB-mrk)	yes	yes	yes	yes	yes	yes	yes	yes	yes	yes	yes	yes	yes	bold	bold	bold	bold	bold	bold	bold	faint	faint	faint
juveniles with white tail tips	yes	yes	yes	yes	yes	no	no	no	no	no	no	no	no	no	no	no	no	no	no	no	no	no	no
posterior margin of nuchal loop smoothly rounded	yes	yes	yes	yes	yes	no	no	no	no	no	no	no	no	no	no	no	no	no	no	no	no	no	no
