# Supplementary material for: ﻿Geographically structured genetic and morphological variation in a new species of Cyrtodactylus (Squamata, Gekkonidae) from a karstic archipelago in western Cambodia
Source: Zookeys. 2025 Jun 4;1240:73–115. doi: 10.3897/zookeys.1240.139691 (PMC12159666; doi:10.3897/zookeys.1240.139691)
Supplement: Supplementary material 4 — Selected potential diagnostic characters of the morphological, meristic, and catagorical data among the species Cyrtodactylusintermedius group [file zookeys-1240-073_article-139691__-s004.xlsx]

## Sheet: Sheet1
Supplementary material 4. Selected potential diagnostic characters of the morphological, meristic, and catagorical data among the species Cyrtodactylus intermedius group. Colored cells denote which species or groups of species differ from the species outside the Battambang clade. Abbreviations are in Materials and methods. NA = no data or not applicable.
Color key	Phnom Banan		C. kampingpoiensis sp.nov.		Phnom Sampeu		Battambang clade		Phnom Banan-kampingpoiensis			Phnom Khpoh-kampingpoiensis sp. nov.
Species	Phnom Banan	C. kampingpoiensis sp.nov.	Phnom Sampeu	Phnom Khpoh	C. khlonghatensis	C. intermedius	C. intermedius	C. borgattaorum (subadults)	C. auralensis	C. bokoensis	C. cardamomensis	C. disjuctus	C. hontreensis	C. kohrongensis	C. kulenensis	C. laangensis	C. phuquocensis	C. regicavernicolus	C. septimontium	C. thylacodactylus
Color reference key	This study				Natee et al. (2024)		Murdoch et al. (2019)	Thinh et al. (2024)	Ngo et al. (2008, 2010); Murdoch et al. (2019); Grismer et al. (2020, 2021, 2023); Chhin et al. (2024)
Morphometric characters
Sample size	5	8	7	3	4	5	3	2	11	14	11	1	7	8	11	6	8	16	10	6
SVL – maximum	78.9	79.6	77.4	80	88.5	88.9	78.7	65.8	84.3	93	84.1	66.7	88.9	76.1	89.6	82.2	85.8	80.7	90.4	74.6
SVL – range	56.7–78.9	53–.0–79.6	56.4–77.4	53.5–80.0	76.5–88.5	77.4–88.9	73.4–78.7	62.6–65.8	33.2–84.3	54.0–93.0	72.0–84.1	66.7	72.4–88.9	43.1–76.1	59.9–89.6	74.4–82.2	62.2–85.8	67.0–80.7	68.4–90.4	44.5–74.6
AG	26.2–43.9	23.4–36.6	25.5–37.0	22.7–36.6	33.7–38.4	34.2–35.0	33.4–35.0	26.5–29.7	35.2–40.7	33.9–43.6	34.6–42.7	33.4	NA	18.4–35.3	21.1–42.3	33.9–40.3	NA	31.9–38.3	30.8–37.0	33.3–36.0
ED	4.2–5.0	3.7–5.2	3.9–5.2	3.8–5.5	5.1–5.7	5.4–6.0	5.0–5.5	4.4–4.5	5.0–5.4	4.8–5.7	4.7–5.6	5.4	5.8–6.4	3.2–5.0	4.2–7.7	5.2–5.7	4.4–6.4	4.6–6.1	4.9–5.8	4.2–4.6
EE	4.2–6.1	4.6–6.8	4.5–6.1	3.8–5.5	6.9–7.4	6.5–7.0	6.1–6.4	4.7–5.3	5.9–6.9	5.8–6.6	5.4–6.9	NA	4.4–6.2	3.4–6.5	4.5–7.5	5.4–6.0	4.8–6.6	5.1–6.4	6.1–6.9	5.5–5.8
EL	1.6–2.2	1.6–2.3	1.4–2.0	1.6–2.3	1.6–1.8	1.8–1.9	NA	1.2–1.4	NA	NA	NA	NA	NA	NA	NA	NA	NA	5.1–6.4	NA	NA
EN	4.9–6.6	4.4–6.4	4.8–6.3	4.2–6.4	7.4–7.9	7.2–8.3	6.3–7.0	5.5–6.4	6.6–8.0	6.5–7.8	6.3–7.2	NA	6.6–7.6	4.1–7.3	5.1–8.4	6.1–7.1	4.5–6.8	5.7–7.8	6.4–7.8	5.9–6.2
SN	6.7–8.8	6.3–9.0	6.5–8.5	6.1–8.7	9.6–9.9	9.0–10.2	8.3–8.8	7.3–8.5	8.4–10.2	8.3–9.4	8.0–9.3	7.5	8.5–9.8	5.7–9.5	6.7–10.9	8.2–8.8	6.5–8.9	7.9–10.1	8.4–9.6	7.6–8.0
FL	9.0–13.2	8.2–12.8	8.8–12.4	8.2–13.3	11.6–12.0	11.5–11.9	11.4–11.9	10.5–11.4	12.0–13.7	11.9–13.3	11.0–12.9	11.3	12.4–14.6	6.3–12.0	6.7–13.7	12.3–12.7	8.6–12.2	11.0–12.9	10.5–13.2	10.2–11.0
HD	6.9–9.2	6.4–10.2	6.5–9.0	6.7–9.7	8.3–9.2	8.5–9.1	8.1–9.0	7.3–7.6	7.9–8.6	7.9–9.1	7.6–9.6	7.3	7.4–9.4	5.1–8.6	8.5–13.5	8.0–8.8	6.8–10.0	7.3–9.3	7.8–9.1	7.6–7.9
HL	16.6–22.6	16.4–22.8	16.5–21.7	15.7–22.8	23.4–25.4	22.9–25.7	21.4–22.5	17.7–18.4	22.0–24.9	22.1–24.4	20.1–23.3	18.7	20.4–24.6	13.3–22.5	15.3–25.3	21.0–22.8	17.6–22.1	17.5–20.7	20.3–24.7	20.0–20.4
HW	10.8–14.6	10.3–16.3	10.9–15.4	10.3–16.0	15.2–16.1	15.2–16.6	13.7–15.0	12.1–13.1	14.3–16.2	14.8–16.4	14.0–15.9	12	12.2–15.7	8.1–14.7	10.1–17.2	14.0–14.6	11.5–16.2	12.7–15.5	13.1–15.9	13.3–14.2
IN	2.0–2.4	1.7–2.5	1.9–2.4	1.9–2.7	2.2–2.4	2.1–2.7	2.2–2.3	1.9–2.1	2.4–2.9	2.4–3.1	2.1–2.7	NA	1.9–2.3	1.7–2.6	2.0–3.0	2.3–3.0	1.8–2.6	2.0–2.5	2.6–3.0	2.4–2.6
IO	3.1–5.2	3.9–5.4	4.2–5.0	3.5–6.2	3.2–3.5	3.2–3.5	3.2–3.5	6.0–6.7	3.1–3.7	3.3–4.4	2.9–3.4	NA	6.3–7.0	3.0–5.2	5.0–7.1	3.0–3.3	5.6–7.6	na	3.4–3.7	3.1–3.8
TBL	11.7–15.7	9.6–15.7	11.0–15.2	10.2–15.5	13.9–14.4	14.0–14.8	13.9–14.4	12.8–12.9	14.1–15.7	14.3–16.6	13.2–14.9	14	15.4–16.6	7.8–14.7	14.0–17.6	15.0–15.4	11.2–15.2	13.5–15.7	13.5–15.9	12.2–12.9
TL (original & regenrated combined)	81–85	68.0–105.0	58–104		20.8–100.5	45.6–104	8.5–78.0	80.0–83.4	6.9–96.0	33.5–120.0	4.5–107.8	94.8	84.2–106.5	68.0–90.0	10.7–108.4	88.8–116	80.5–103.1	87.2–111.0	5.2–119.0	74.0 100
TW	4.5–6.4	4.4–7.4	4.8–6.5	4.6–6.3	7.2–7.7	6.6–6.9	5.9–6.7	5.9–6.2	6.1–7.6	6.1–8.1	5.5–6.8	3.8	4.9–6.8	3.2–7.0	NA	5.5–6.7	5.3–6.4	5.6–7.1	6.0–6.9	5.2–5.7
Meristic characters
SL	9–11	9–11	10–12	10 or 11	8	9–10	8	12	8–9	8	7–9	12	11–13	8–10	8–11	7–9	9–13	7–10	8–9	7
IL	9–11	9 or 10	9–11	9 or 10	9	10–11	9–10	10 or 11	9–11	8–10	9–10	11	9–12	7–10	8–11	10–11	9–11	6–9	9–11	8–10
PVT	33–38	30–37	28–31	28–30	30–32	31–33	31–33	22 or 23	29–32	31–33	29–34	41	20–24	25–33	33–38	29–32	NA	25–31	27–30	29–31
LRT	18–20	19–21	15–17	16–18	20 or 21	19 or 20	19 or 20	12	17 or 18	18–20	17–21	11	14	16–20	17–19	17 or 18	16–18	15–18	16–19	18–20
VS	39–45	38–46	34–41	37–42	43 or 44	43–45	42–44	35–39	37–44	42–48	36–43	36	40–42	38–42	38–44	37–40	38–43	37–44	38–42	36–42
E4TL	7 or 8	5–7	6 or 7	6 or 7	7 or 8	7 or 8	7 or 8	NA	6 or 7	6 or 7	5 or 6	8	NA	7–9	7 or 8	7	5 or 6	8–10	6 or 7	5 or 6
U4TL	13–16	11–13	12–14	13	12	13	12–14	NA	12–15	12–14	12 or 13	9	NA	12–15	10–14	11–13	12 or 13	12–14	11–13	10–12
T4TL	20–23	18–20	18–20	19 or 20	19 or 20	20–21	19–21	21 or 22	19–21	18–20	17–19	17	NA	20–24	18–21	18–20	17–19	19–23	17–20	15–18
TFS	19–30	26–34	24–29	26	31 or 32	23–26	23–24	10 or 11	23–28	26–30	23–28	21	4–9	14–26	10–21	0–16	21–28	7–23	24–28	17–22
PS	9–12	5–9	8	9 or 10	6–8	8–11	8–10	8 or 9	7–9	7–10	8–10	10	7–8	7–9	9–10	7–9	6–9	6–9	7 or 8	7–9
PP	9 or 10	7–9	8 (n=5)	9 (n=1)	6–8	8–11	8–10	8 or 9	7–9	7–9	9–10	9 pits	NA	7	6 pits–10	8–9	6–7	6–9	7 or 8	7–9
PPS	2 or 3	3 or 4	2 or 3	3	3 or 4	3	3	3	2 or 3	2 or 3	2 or 3	1	NA	2 or 3	2 or 3	2 or 3	2 or 3	2 or 3	2 or 3	3
PCT	3 or 4	0–3	1 or 2	1–3	1–3	1–3	2 or 3	3	3	2 or 3	2 or 3	1	NA	2	2 or 3	2–4	2 or 3	2–5	2	3
BB	4	4	4	4	4	4	4	4	4 or 5	4 or 5	4 or 5	3	3	4	3 or 4	4	3–5	4	4	4 or 5
Categorical characters
FS and PS continuous	variable	no	yes	no	yes	yes	yes	no	yes	yes	yes	no	no	no	yes	yes	yes	no	yes	yes
proximal femoral scales <1/2 size of distal femorals	equal	equal	yes or equal	yes	yes	yes	yes	equal	yes	yes	no	yes	no	yes	yes	yes	yes	no	yes	no
interdigital pocketing between digits of forefeet	no	no	no	no	no	no	no	no	no	no	no	no	no	no	no	no	no	no	no	yes
dark markings on top of head	no	no	no	no or faint	variable	no	no	yes	yes	variable	no	no	yes	no	no	variable	no	variable	no	no
DCB wider than LCB	yes	equal in width	yes	yes	yes	yes	yes	yes	yes	yes	yes	no	NA	yes	yes	yes	yes	yes	yes	yes
